# Supplementary material for: Transcriptomic profile of the hippocampus of rat strains with contrasting nervous system excitability
Source: PLoS One. 2026 Jun 3;21(6):e0350674. doi: 10.1371/journal.pone.0350674 (PMC13232848; doi:10.1371/journal.pone.0350674)
Supplement: S1 Table — (XLSX) [file pone.0350674.s003.xlsx]

## Sheet: Background_13665 genes
gene_name
5330417C22Rik
A3galt2
Aaas
AABR07000733.1
AABR07001099.1
AABR07001099.2
AABR07001519.1
AABR07001896.1
AABR07001905.1
AABR07001905.2
AABR07001910.1
AABR07001923.1
AABR07001926.3
AABR07002065.1
AABR07002065.2
AABR07002247.1
AABR07002683.1
AABR07002689.1
AABR07002774.1
AABR07002774.2
AABR07002774.4
AABR07002784.1
AABR07002848.1
AABR07002945.1
AABR07003173.1
AABR07003176.1
AABR07003933.1
AABR07005027.1
AABR07005588.1
AABR07005618.1
AABR07005633.1
AABR07005775.1
AABR07005779.1
AABR07005983.1
AABR07005985.1
AABR07006030.1
AABR07007000.1
AABR07007032.1
AABR07007642.1
AABR07008066.2
AABR07008439.1
AABR07008608.1
AABR07009224.1
AABR07009834.1
AABR07011857.2
AABR07012054.1
AABR07012129.1
AABR07012826.1
AABR07012856.1
AABR07013776.1
AABR07013843.1
AABR07014114.1
AABR07014974.1
AABR07015812.1
AABR07016841.1
AABR07017809.1
AABR07017901.1
AABR07017902.1
AABR07018038.1
AABR07018038.3
AABR07018078.1
AABR07018857.1
AABR07019209.2
AABR07020786.1
AABR07020879.1
AABR07021704.1
AABR07021812.1
AABR07021863.1
AABR07021955.1
AABR07021988.1
AABR07022144.1
AABR07024439.1
AABR07024637.1
AABR07024769.1
AABR07025295.1
AABR07025358.1
AABR07026112.1
AABR07026291.1
AABR07026294.1
AABR07026536.1
AABR07026539.1
AABR07026654.1
AABR07026805.1
AABR07026893.1
AABR07027306.1
AABR07027870.1
AABR07027925.1
AABR07028352.1
AABR07028488.1
AABR07028615.1
AABR07028769.1
AABR07028795.1
AABR07028887.1
AABR07028902.1
AABR07028970.2
AABR07029002.2
AABR07029002.3
AABR07029269.1
AABR07029272.1
AABR07029581.1
AABR07029596.1
AABR07029605.1
AABR07029651.1
AABR07029661.1
AABR07029863.3
AABR07030435.1
AABR07030443.2
AABR07030494.1
AABR07030521.1
AABR07030603.1
AABR07030603.2
AABR07030861.1
AABR07030901.1
AABR07030903.1
AABR07030926.1
AABR07031089.1
AABR07031193.1
AABR07031445.1
AABR07031480.1
AABR07031491.2
AABR07031494.1
AABR07031533.1
AABR07031756.1
AABR07032097.1
AABR07032328.1
AABR07032338.1
AABR07032520.1
AABR07033023.1
AABR07033287.1
AABR07033324.1
AABR07033882.1
AABR07033887.1
AABR07034438.1
AABR07034767.1
AABR07034833.1
AABR07035107.1
AABR07035218.1
AABR07035428.1
AABR07035428.2
AABR07035787.1
AABR07035818.1
AABR07035832.1
AABR07035916.1
AABR07036007.1
AABR07036855.1
AABR07037356.1
AABR07037451.2
AABR07037489.1
AABR07037520.1
AABR07037536.1
AABR07037995.1
AABR07038021.1
AABR07039446.2
AABR07040412.1
AABR07040624.1
AABR07040839.1
AABR07040840.1
AABR07040855.1
AABR07040864.1
AABR07042611.1
AABR07043748.1
AABR07043897.1
AABR07043951.1
AABR07044383.1
AABR07044570.1
AABR07044631.2
AABR07044759.1
AABR07044925.1
AABR07045032.1
AABR07045405.1
AABR07045485.1
AABR07045621.1
AABR07046707.1
AABR07047789.1
AABR07047872.1
AABR07048211.1
AABR07049064.1
AABR07049085.1
AABR07049821.2
AABR07049862.1
AABR07050222.1
AABR07050321.2
AABR07051241.1
AABR07051376.1
AABR07051450.1
AABR07051518.1
AABR07051878.1
AABR07051892.1
AABR07052486.1
AABR07052588.1
AABR07053166.1
AABR07053185.1
AABR07053472.1
AABR07053509.2
AABR07053516.1
AABR07053681.1
AABR07053687.1
AABR07054000.1
AABR07054319.1
AABR07054367.1
AABR07054368.1
AABR07054370.1
AABR07054400.1
AABR07054578.1
AABR07054614.1
AABR07055776.1
AABR07055917.1
AABR07055919.1
AABR07056633.1
AABR07056636.1
AABR07056845.1
AABR07057423.1
AABR07057495.1
AABR07057617.1
AABR07057675.1
AABR07058124.4
AABR07058412.1
AABR07058519.1
AABR07058658.1
AABR07058884.2
AABR07058886.1
AABR07059041.1
AABR07059198.1
AABR07059232.1
AABR07059632.3
AABR07059663.1
AABR07060833.1
AABR07060872.1
AABR07061178.1
AABR07061755.1
AABR07062512.1
AABR07062570.1
AABR07062583.1
AABR07062799.2
AABR07063279.1
AABR07063281.1
AABR07064719.2
AABR07064804.1
AABR07065078.1
AABR07065438.1
AABR07065498.1
AABR07065531.3
AABR07065897.1
AABR07066180.1
AABR07066379.1
AABR07066522.1
AABR07066677.1
AABR07066700.1
AABR07066944.1
AABR07067499.1
AABR07068351.1
AABR07069219.1
AABR07069466.1
AABR07070046.1
AABR07070117.1
AABR07070278.1
AABR07071244.1
AABR07071287.1
AABR07071765.1
AABR07071891.1
AABR07072108.1
AABR07072260.1
AABR07072264.1
AABR07072356.1
AABR07072639.2
AABR07073181.1
Aacs
Aadat
Aagab
Aak1
Aamdc
Aamp
Aanat
Aar2
Aard
Aars
Aars2
Aarsd1
Aasdh
Aasdhppt
Aass
Aatf
Aatk
Abat
Abca1
Abca17
Abca2
Abca3
Abca4
Abca5
Abca6
Abca7
Abca8
Abca8a
Abca9
Abcb10
Abcb4
Abcb6
Abcb7
Abcb8
Abcb9
Abcc1
Abcc10
Abcc2
Abcc3
Abcc4
Abcc5
Abcc6
Abcc8
Abcc9
Abcd1
Abcd2
Abcd3
Abcd4
Abce1
Abcf1
Abcf2
Abcf3
Abcg1
Abcg2
Abcg3l1
Abcg3l3
Abcg4
Abcg5
Abhd1
Abhd11
Abhd12
Abhd13
Abhd14a
Abhd14b
Abhd15
Abhd16a
Abhd17a
Abhd17b
Abhd17c
Abhd18
Abhd2
Abhd3
Abhd4
Abhd5
Abhd6
Abhd8
Abi1
Abi2
Abi3
Abi3bp
Abitram
Abl2
Ablim2
Ablim3
Abo
Abr
Abracl
Abraxas1
Abraxas2
Abt1
Abtb1
Abtb2
AC094212.1
AC094246.2
AC094643.2
AC095693.1
AC096239.3
AC096601.1
AC096809.1
AC097129.1
AC097784.1
AC099444.1
AC099444.2
AC099450.1
AC103090.1
AC103179.1
AC103221.1
AC103535.1
AC105531.1
AC106292.2
AC106605.1
AC109048.1
AC109942.1
AC111831.2
AC114111.1
AC115420.2
AC115420.4
AC118165.1
AC118957.1
AC119332.1
AC119762.4
AC123346.1
AC123494.1
AC125757.1
AC126572.1
AC126572.2
AC128059.1
AC128059.5
AC128207.1
AC130035.1
AC130162.1
AC130232.2
AC130391.3
AC133265.2
AC133270.1
AC135026.1
AC135826.1
AC136588.3
AC141102.1
AC141489.1
AC141959.1
Acaa1a
Acaa2
Acaca
Acacb
Acad10
Acad11
Acad8
Acad9
Acadl
Acadm
Acads
Acadsb
Acadvl
Acan
Acap2
Acap3
Acat1
Acat2
Acat2l1
Acbd3
Acbd4
Acbd5
Acbd6
Accs
Ace
Ace2
Acer2
Acer3
Ache
Acin1
Ackr2
Ackr3
Acly
Aco1
Aco2
Acot1
Acot11
Acot13
Acot2
Acot3
Acot4
Acot7
Acot8
Acot9
Acox1
Acox2
Acox3
Acp1
Acp2
Acp5
Acp6
Acr
Acrbp
Acsbg1
Acsf2
Acsf3
Acsl1
Acsl3
Acsl4
Acsl5
Acsl6
Acsm3
Acsm5
Acss1
Acss2
Acss3
Acta1
Acta2
Actb
Actg1
Actl6a
Actl6b
Actn1
Actn2
Actn3
Actn4
Actr10
Actr1a
Actr1b
Actr2
Actr3
Actr3b
Actr5
Actr6
Actr8
Acvr1
Acvr1b
Acvr1c
Acvr2a
Acvr2b
Acvrl1
Acy1
Acy3
Acyp1
Acyp2
Ada
Adal
Adam10
Adam11
Adam12
Adam15
Adam17
Adam19
Adam22
Adam23
Adam8
Adam9
Adamts1
Adamts10
Adamts12
Adamts13
Adamts14
Adamts15
Adamts17
Adamts18
Adamts19
Adamts2
Adamts20
Adamts3
Adamts4
Adamts5
Adamts6
Adamts7
Adamts8
Adamts9
Adamtsl2
Adamtsl3
Adamtsl4
Adamtsl5
Adap1
Adap2
Adar
Adarb1
Adarb2
Adat1
Adat2
Adck1
Adck2
Adck5
Adcy1
Adcy10
Adcy2
Adcy3
Adcy4
Adcy5
Adcy6
Adcy7
Adcy8
Adcy9
Adcyap1
Adcyap1r1
Add1
Add2
Add3
Adgb
Adgra1
Adgra2
Adgra3
Adgrb2
Adgrb3
Adgrd1
Adgre1
Adgre5
Adgrf5
Adgrg1
Adgrg2
Adgrg6
Adgrl1
Adgrl2
Adgrl3
Adgrl4
Adgrv1
Adh5
Adhfe1
Adi1
Adipor1
Adipor2
Adk
Adm
Adnp
Adnp2
Adora1
Adora2a
Adora2b
Adpgk
Adprh
Adprhl2
Adprm
Adra1a
Adra1b
Adra1d
Adra2a
Adra2c
Adrb1
Adrb2
Adrb3
Adrm1
Adsl
Adss
Adssl1
Adtrp
Aebp1
Aebp2
Aen
Afap1
Afap1l1
Afap1l2
Afdn
Aff1
Aff2
Aff3
Aff4
Afg3l1
Afg3l2
Afmid
Aftph
Aga
Agap1
Agap2
Agap3
Agbl2
Agbl3
Agbl4
Agbl5
Ager
Agfg1
Agfg2
Aggf1
Agk
Agl
Agmo
Ago1
Ago2
Ago3
Ago4
Agpat1
Agpat3
Agpat4
Agpat5
Agps
Agrn
Agrp
Agt
Agtpbp1
Agtrap
Ahctf1
Ahcy
Ahcyl1
Ahcyl2
Ahdc1
Ahi1
Ahnak
Ahr
Ahsa1
Ahsa2
Aida
Aif1
Aif1l
Aifm1
Aifm2
Aifm3
Aig1
Aim2
Aimp1
Aimp2
Aip
Ajap1
Ajm1
Ajuba
Ak2
Ak3
Ak4
Ak5
Ak6
Ak6
Ak7
Ak8
Ak9
Akain1
Akap1
Akap10
Akap11
Akap12
Akap13
Akap14
Akap17a
Akap17b
Akap2
Akap3
Akap5
Akap6
Akap7
Akap8
Akap8l
Akap9
Akip1
Akirin1
Akirin2
Akna
Akr1a1
Akr1b1
Akr1b8
Akr1c14
Akr1c15
Akr1c19
Akr1e2
Akr7a2
Akr7a3
Akt1
Akt1s1
Akt2
Akt3
Aktip
Alad
Alas1
Alas2
Alb
Albfm1
Alcam
Aldh16a1
Aldh1a1
Aldh1a2
Aldh1b1
Aldh1l1
Aldh1l2
Aldh2
Aldh3a2
Aldh3b1
Aldh3b3
Aldh5a1
Aldh6a1
Aldh7a1
Aldh9a1
Aldoa
Aldoc
Alg1
Alg10
Alg11
Alg12
Alg14
Alg2
Alg3
Alg5
Alg6
Alg8
Alg9
Alk
Alkal2
Alkbh1
Alkbh2
Alkbh3
Alkbh4
Alkbh5
Alkbh7
Alkbh8
Alms1
Alox12
Alox12b
Alox15
Alox5
Alox5ap
Aloxe3
Alpg
Alpk1
Alpk3
Alpl
Als2
Als2cl
Alyref
Amacr
Ambra1
Amd1
Amdhd2
Amer1
Amer2
Amer3
Amfr
Amigo1
Amigo2
Ammecr1l
Amn1
Amot
Amotl1
Amotl2
Ampd2
Ampd3
Amph
Amt
Amz1
Amz2
Anapc1
Anapc10
Anapc11
Anapc13
Anapc15
Anapc16
Anapc2
Anapc4
Anapc5
Anapc7
Angel1
Angel2
Angpt1
Angpt2
Angptl1
Angptl2
Angptl4
Angptl6
Angptl7
Ank1
Ank2
Ank3
Ankdd1a
Ankfy1
Ankh
Ankib1
Ankle2
Ankmy1
Ankmy2
Ankrd1
Ankrd10
Ankrd11
Ankrd12
Ankrd13a
Ankrd13b
Ankrd13c
Ankrd13d
Ankrd16
Ankrd17
Ankrd26
Ankrd27
Ankrd28
Ankrd29
Ankrd33b
Ankrd34a
Ankrd34b
Ankrd34c
Ankrd35
Ankrd37
Ankrd39
Ankrd40
Ankrd42
Ankrd44
Ankrd46
Ankrd49
Ankrd50
Ankrd52
Ankrd53
Ankrd54
Ankrd55
Ankrd6
Ankrd61
Ankrd63
Ankrd66
Ankrd9
Anks1a
Anks1b
Anks3
Anks6
Ankub1
Ankzf1
Anln
Ano1
Ano10
Ano2
Ano3
Ano4
Ano6
Ano8
Anp32a
Anp32b
Anp32e
Anpep
Antkmt
Antxr1
Antxr2
Anxa1
Anxa11
Anxa2
Anxa3
Anxa4
Anxa5
Anxa6
Anxa7
Aox1
Ap1ar
Ap1b1
Ap1g2
Ap1m1
Ap1s1
Ap1s2
Ap1s3
Ap2a1
Ap2a2
Ap2b1
Ap2m1
Ap2s1
Ap3b1
Ap3b2
Ap3d1
Ap3m1
Ap3m2
Ap3s1
Ap3s2
Ap4b1
Ap4e1
Ap4m1
Ap4s1
Ap5b1
Ap5m1
Ap5s1
Apaf1
Apba1
Apba2
Apba3
Apbb1
Apbb1ip
Apbb2
Apbb3
Apc
Apc2
Apcdd1
Apeh
Apex1
Apex2
Aph1a
Aph1b
Api5
Apip
Aplf
Apln
Aplnr
Aplp1
Aplp2
Apmap
Apobec1
Apobec2
Apobr
Apod
Apoe
Apol3
Apol9a
Apold1
Apom
Apoo
Apool
App
Appbp2
Appl1
Appl2
Aprt
Aptx
Aqp11
Aqp4
Aqp9
Aqr
Ar
Araf
Arap1
Arap2
Arap3
Arc
Arcn1
Arel1
Arf1
Arf2
Arf4
Arf5
Arf6
Arfgap1
Arfgap2
Arfgap3
Arfgef1
Arfgef2
Arfgef3
Arfip1
Arfip2
Arfrp1
Arg1
Arg2
Arglu1
Arhgap1
Arhgap10
Arhgap11a
Arhgap12
Arhgap15
Arhgap17
Arhgap18
Arhgap19
Arhgap20
Arhgap21
Arhgap22
Arhgap23
Arhgap24
Arhgap25
Arhgap26
Arhgap27
Arhgap28
Arhgap29
Arhgap30
Arhgap31
Arhgap32
Arhgap33
Arhgap35
Arhgap39
Arhgap4
Arhgap42
Arhgap44
Arhgap45
Arhgap5
Arhgap6
Arhgap8
Arhgap9
Arhgdia
Arhgdib
Arhgef1
Arhgef10
Arhgef10l
Arhgef11
Arhgef12
Arhgef15
Arhgef16
Arhgef17
Arhgef18
Arhgef19
Arhgef2
Arhgef25
Arhgef26
Arhgef28
Arhgef3
Arhgef33
Arhgef37
Arhgef39
Arhgef4
Arhgef40
Arhgef5
Arhgef6
Arhgef7
Arid1a
Arid1b
Arid2
Arid3a
Arid3b
Arid4a
Arid5a
Arih1
Arih2
Arl1
Arl10
Arl11
Arl13b
Arl14ep
Arl15
Arl16
Arl2
Arl2bp
Arl3
Arl4a
Arl4d
Arl5a
Arl5b
Arl5c
Arl6
Arl6ip1
Arl6ip4
Arl6ip5
Arl6ip6
Arl8a
Arl8b
Armc1
Armc10
Armc2
Armc3
Armc5
Armc6
Armc7
Armc8
Armc9
Armcx2
Armcx3
Armcx4
Armcx5
Armcx6
Armh1
Armh3
Armh4
Armt1
Arnt
Arnt2
Arntl
Arntl2
Arpc1a
Arpc1b
Arpc2
Arpc3
Arpc4
Arpc5
Arpc5l
Arpin
Arpp21
Arr3
Arrb1
Arrb2
Arrdc1
Arrdc2
Arrdc3
Arrdc4
Arrdc5
Arsa
Arsb
Arse
Arsg
Arsi
Arsk
Art3
Artn
Arv1
Arvcf
Arx
Arxes2
As3mt
Asah1
Asah2
Asap1
Asap2
Asap3
Asb1
Asb13
Asb14
Asb2
Asb3
Asb5
Asb6
Asb7
Asb8
Ascc1
Ascc2
Ascc3
Ascl1
Ascl2
Asf1a
Ash1l
Ash2l
Asic1
Asic2
Asic4
Asl
Asmt
Asmtl
Asns
Asnsd1
Aspa
Aspdh
Aspg
Asph
Asphd1
Asphd2
Aspm
Aspscr1
Asrgl1
Ass1
Aste1
Astn2
Asxl1
Asxl2
Asxl3
Atad1
Atad2
Atad2b
Atad3a
Atad5
Atat1
Atcay
Ate1
Atf1
Atf2
Atf4
Atf5
Atf6
Atf6b
Atf7
Atf7ip
Atg10
Atg101
Atg12
Atg13
Atg14
Atg16l1
Atg16l2
Atg2a
Atg2b
Atg3
Atg4b
Atg4c
Atg4d
Atg5
Atg7
Atg9a
Atic
Atl1
Atl2
Atl3
Atm
Atn1
Atoh8
Atox1
Atp10a
Atp10b
Atp10d
Atp11a
Atp11b
Atp11c
Atp13a1
Atp13a2
Atp13a4
Atp13a5
Atp1a1
Atp1a2
Atp1a3
Atp1b1
Atp1b2
Atp1b3
Atp23
Atp2a2
Atp2a3
Atp2b1
Atp2b2
Atp2b3
Atp2b4
Atp2c1
Atp4a
Atp5f1a
Atp5f1b
Atp5f1c
Atp5f1d
Atp5f1e
Atp5if1
Atp5mc1
Atp5mc2
Atp5mc3
Atp5md
Atp5me
Atp5mf
Atp5mg
Atp5pd
Atp5pf
Atp5po
Atp6ap1
Atp6ap1l
Atp6ap2
Atp6v0a1
Atp6v0a2
Atp6v0a4
Atp6v0b
Atp6v0c
Atp6v0d1
Atp6v0e1
Atp6v0e2
Atp6v1a
Atp6v1b1
Atp6v1b2
Atp6v1c1
Atp6v1c2
Atp6v1d
Atp6v1e1
Atp6v1f
Atp6v1g1
Atp6v1g2
Atp6v1h
Atp7a
Atp7b
Atp8a1
Atp8a2
Atp8b2
Atp8b3
Atp8b5p
Atp9a
Atp9b
Atpaf1
Atpaf2
Atpsckmt
Atr
Atraid
Atrip
Atrn
Atrnl1
Atrx
Atxn1
Atxn10
Atxn2
Atxn2l
Atxn3
Atxn7
Atxn7l1
Atxn7l2
Atxn7l3
Atxn7l3b
Auh
Aup1
Aurka
Aurkaip1
Aurkb
Aurkc
Auts2
Aven
Avil
Avl9
Avpi1
Avpr1a
Avpr2
Axin2
Axl
Azi2
Azin1
Azin2
B2m
B3galnt1
B3galnt2
B3galt1
B3galt2
B3galt4
B3galt5
B3galt6
B3gat1
B3gat2
B3gat3
B3glct
B3gnt2
B3gnt7
B3gnt9
B3gntl1
B4galnt1
B4galnt4
B4galt1
B4galt2
B4galt3
B4galt4
B4galt5
B4galt6
B4galt7
B630019K06Rik
B9d2
Baalc
Babam1
Babam2
Bace1
Bace2
Bach1
Bach2
Bad
Bag1
Bag2
Bag3
Bag4
Bag6
Bahcc1
Bahd1
Baiap2
Baiap2l1
Baiap2l2
Baiap3
Bak1
Bambi
Banf1
Banp
Bap1
Barx2
Basp1
Bax
Baz1a
Baz1b
Baz2a
Baz2b
Bbip1
Bbof1
Bbox1
Bbs1
Bbs10
Bbs12
Bbs2
Bbs4
Bbs5
Bbs7
Bbs9
Bbx
Bcam
Bcan
Bcap29
Bcap31
Bcar1
Bcar3
Bcas1
Bcas2
Bcat1
Bcat2
Bccip
Bcdin3d
Bche
Bckdha
Bckdhb
Bckdk
Bcl10
Bcl11a
Bcl11b
Bcl2
Bcl2a1
Bcl2l1
Bcl2l11
Bcl2l12
Bcl2l13
Bcl2l2
Bcl3
Bcl6
Bcl6b
Bcl7a
Bcl7b
Bcl7c
Bcl9
Bcl9l
Bclaf1
Bclaf3
Bco2
Bcor
Bcorl1
Bcr
Bcs1l
Bdh1
Bdh2
Bdnf
Bdp1
Bean1
Becn1
Begain
Bend3
Bend4
Bend5
Bend6
Bend7
Best1
Bet1
Bet1l
Bex2
Bex3
Bfar
Bfsp1
Bgn
Bhlhb9
Bhlhe22
Bhlhe23
Bhlhe40
Bhlhe41
Bicc1
Bicd1
Bicd2
Bicdl1
Bicra
Bicral
Bid
Bin1
Bin2
Bin3
Birc2
Birc3
Birc5
Birc6
Birc7
Bivm
Blcap
Bles03
Blm
Blmh
Blnk
Bloc1s1
Bloc1s2
Bloc1s3
Bloc1s4
Bloc1s5
Bloc1s6
Blvra
Blvrb
Blzf1
Bmerb1
Bmf
Bmi1
Bmp1
Bmp15
Bmp2
Bmp2k
Bmp3
Bmp4
Bmp6
Bmp7
Bmper
Bmpr1a
Bmpr1b
Bmpr2
Bms1
Bmt2
Bmyc
Bnip1
Bnip2
Bnip3
Bnip3l
Boc
Bod1
Bod1l1
Bok
Bola1
Bola2
Bola3
Bop1
Bora
Borcs5
Borcs6
Borcs7
Borcs8
Bpgm
Bphl
Bpifb4
Bpnt1
Bptf
Braf
Brap
Brat1
Brca1
Brca2
Brcc3
Brd1
Brd3
Brd4
Brd7
Brd8
Brd9
Brdt
Brf1
Brf2
Bri3
Bri3bp
Brinp1
Brinp2
Brinp3
Brip1
Brix1
Brk1
Brox
Brpf1
Brpf3
Brsk1
Brsk2
Brwd1
Brwd3
Bscl2
Bsdc1
Bsg
Bsn
Bspry
Bst2
Btaf1
Btbd1
Btbd10
Btbd11
Btbd16
Btbd17
Btbd19
Btbd2
Btbd3
Btbd6
Btbd7
Btbd8
Btbd9
Btd
Btf3
Btf3l4
Btg1
Btg2
Btg3
Btk
Btrc
Bub1
Bub3
Bud13
Bud23
Bud31
Bysl
Bzw1
Bzw2
C17h6orf52
C19h1orf198
C1d
C1galt1
C1galt1c1
C1qa
C1qb
C1qbp
C1qc
C1ql1
C1ql2
C1ql3
C1qtnf1
C1qtnf12
C1qtnf2
C1qtnf4
C1qtnf5
C1qtnf6
C1r
C1rl
C1s
C2
C2cd2
C2cd2l
C2cd3
C2cd4a
C2cd4b
C2cd4c
C2cd4d
C2cd5
C3
C3ar1
C4b
C4bpa
C4bpb
C5ar1
C5ar2
C7
C8g
C9h6orf141
Ca11
Ca12
Ca14
Ca3
Ca5b
Ca6
Ca8
Caap1
Cab39
Cab39l
Cabcoco1
Cabin1
Cables1
Cables2
Cabp1
Cabp4
Cabp7
Cabyr
Cacfd1
Cachd1
Cacna1a
Cacna1b
Cacna1c
Cacna1d
Cacna1e
Cacna1g
Cacna1h
Cacna2d1
Cacna2d2
Cacna2d3
Cacnb1
Cacnb2
Cacnb3
Cacnb4
Cacng2
Cacng3
Cacng4
Cacng5
Cacng6
Cacng7
Cacng8
Cactin
Cacul1
Cacybp
Cad
Cadm1
Cadm2
Cadm3
Cadm4
Cadps
Cadps2
Cage1
Calb1
Calb2
Calca
Calcrl
Cald1
Calhm2
Calm1
Calm2
Calm2
Calml4
Caln1
Calr
Calr3
Calr4
Calu
Caly
Camk1
Camk1d
Camk1g
Camk2a
Camk2b
Camk2d
Camk2g
Camk2n1
Camk2n2
Camk4
Camkk1
Camkk2
Camkmt
Camkv
Camlg
Camsap1
Camsap2
Camsap3
Camta1
Camta2
Cand1
Cand2
Cant1
Canx
Cap1
Cap2
Capg
Capn1
Capn10
Capn12
Capn15
Capn2
Capn5
Capn6
Capn7
Caprin1
Caprin2
Capsl
Capza1
Capza2
Capzb
Car10
Car2
Car4
Car7
Card10
Card14
Card19
Card6
Card9
Carf
Carhsp1
Carm1
Carmil1
Carmil2
Carmil3
Carnmt1
Carns1
Cars
Cars2
Cartpt
Casc1
Casc3
Casc4
Casd1
Cask
Caskin1
Caskin2
Casp1
Casp2
Casp3
Casp4
Casp7
Casp8
Casp8ap2
Casp9
Casq1
Casq2
Casr
Cass4
Cast
Castor1
Castor2
Casz1
Cat
Catip
Catsper2
Catsperd
Catsperg
Catsperz
Cav1
Cav2
Cavin1
Cavin2
Cavin3
Cavin4
Cbarp
Cbfa2t2
Cbfa2t3
Cbfb
Cbl
Cblb
Cbll1
Cbln1
Cbln2
Cbln4
Cbr3
Cbr4
Cbs
Cbwd1
Cbx1
Cbx2
Cbx3
Cbx4
Cbx5
Cbx6
Cbx7
Cbx8
Cby1
Cby3
Cc2d1a
Cc2d1b
Cc2d2a
Ccar1
Ccar2
Ccdc102a
Ccdc106
Ccdc112
Ccdc113
Ccdc114
Ccdc115
Ccdc116
Ccdc117
Ccdc12
Ccdc120
Ccdc122
Ccdc124
Ccdc125
Ccdc126
Ccdc127
Ccdc13
Ccdc130
Ccdc134
Ccdc136
Ccdc137
Ccdc138
Ccdc14
Ccdc141
Ccdc146
Ccdc148
Ccdc149
Ccdc15
Ccdc151
Ccdc152
Ccdc153
Ccdc155
Ccdc157
Ccdc158
Ccdc159
Ccdc160
Ccdc163
Ccdc166
Ccdc167
Ccdc17
Ccdc173
Ccdc174
Ccdc175
Ccdc177
Ccdc18
Ccdc180
Ccdc181
Ccdc184
Ccdc186
Ccdc189
Ccdc190
Ccdc191
Ccdc22
Ccdc25
Ccdc27
Ccdc28a
Ccdc28b
Ccdc3
Ccdc30
Ccdc32
Ccdc33
Ccdc34
Ccdc38
Ccdc39
Ccdc40
Ccdc42
Ccdc43
Ccdc47
Ccdc50
Ccdc51
Ccdc57
Ccdc58
Ccdc59
Ccdc6
Ccdc61
Ccdc62
Ccdc65
Ccdc66
Ccdc71
Ccdc71l
Ccdc73
Ccdc74a
Ccdc77
Ccdc78
Ccdc8
Ccdc80
Ccdc81
Ccdc82
Ccdc84
Ccdc85a
Ccdc86
Ccdc88a
Ccdc88b
Ccdc88c
Ccdc9
Ccdc90b
Ccdc91
Ccdc92
Ccdc92b
Ccdc93
Ccdc96
Ccdc97
Ccdc9b
Ccer2
Cchcr1
Cck
Cckbr
Ccl27
Ccm2
Ccm2l
Ccn1
Ccn2
Ccn3
Ccn5
Ccna1
Ccna2
Ccnb1
Ccnc
Ccnd1
Ccnd2
Ccnd3
Ccndbp1
Ccne1
Ccne2
Ccnf
Ccng1
Ccng2
Ccnh
Ccni
Ccnjl
Ccnk
Ccnq
Ccnt1
Ccnt2
Ccny
Ccnyl1
Ccp110
Ccpg1
Ccpg1os
Ccr10
Ccr5
Ccrl2
Ccs
Ccsap
Ccser1
Ccser2
Cct2
Cct3
Cct4
Cct5
Cct6a
Cct7
Cct8
Ccz1b
Cd101
Cd109
Cd14
Cd163
Cd164
Cd164l2
Cd180
Cd1d1
Cd200
Cd22
Cd24
Cd244
Cd274
Cd276
Cd2ap
Cd2bp2
Cd300a
Cd300lf
Cd302
Cd320
[truncated: 11,666 more rows]

## Sheet: 654 DEGs_HT-LT_padj<0.05
gene_name	log2FoldChange	padj
Abo	-0.664224	0.0366334
Acer2	-0.812181	1.63544e-08
Acot7	0.125829	0.0227938
Acsm5	-0.927057	0.000215657
Acss1	-0.231346	0.0285369
Actr2	0.137489	0.0157451
Adam23	0.243874	0.0066922
Adamts8	-1.58099	0.0106382
Adcy3	0.174927	0.0157851
Adgrb3	0.153017	0.0436264
Adhfe1	-0.189184	0.0320548
Aftph	0.160827	0.0292307
Agt	-0.384001	0.000125871
Aifm3	-0.315883	0.00429296
Akr1b8	0.929749	0.00566304
Akt2	-0.319653	3.65749e-06
Albfm1	-1.6915	0.00157584
Aldh16a1	-0.335123	0.0490184
Aldh1a1	-0.372561	0.0241611
Aldh3b3	0.938112	7.2079e-05
Ankrd12	0.115412	0.0135657
Anxa6	0.408664	0.0410207
Ap1g2	-0.39706	0.00241348
Ap1s1	0.20223	0.00429506
Ap1s2	0.297874	0.0294923
Apln	-0.289959	0.0136208
Apobec1	-1.57537	0.000208699
Apoe	-0.167052	0.0395581
Appl2	-0.218535	0.00294008
Arhgef10	-0.215038	0.015922
Arid5a	-0.382093	0.0289787
Armc10	0.298644	0.00241348
Arsb	-0.12935	0.0277466
Arsg	0.221491	0.0328828
Aspdh	-0.449044	0.0204233
Atcay	0.122984	0.0386077
Atl1	0.133466	0.0121276
Atp13a5	-0.350748	0.0200408
Atp1a3	0.140752	0.00342156
Atp1b1	0.170078	0.000180027
Atp2a2	0.0955995	0.00307075
Atp6v1a	0.153374	0.0261297
Atrn	0.0975064	0.03438
B3galt6	0.365998	0.0298747
B3gnt2	0.399552	0.000397393
Bbs1	0.26527	0.0336368
Bcat1	0.175372	4.86359e-06
Bin2	-0.424378	0.00235638
Bmp4	-0.488551	0.0258455
Bmp6	-0.289869	0.0285369
Bora	-0.574863	0.00361204
Bpgm	-0.157239	0.021775
Bscl2	-0.233877	0.00863396
C19h1orf198	-0.139901	0.00505912
C1ql1	-0.663168	0.0489548
C1qtnf1	-0.624194	0.0434692
C9h6orf141	1.09954	0.0202676
Cabcoco1	-0.333723	0.0426223
Cadps	0.258347	0.000397393
Cadps2	0.332537	0.0325115
Camk2a	-0.176393	0.0422168
Cand1	0.220626	0.0452041
Car4	-0.362185	0.021773
Carmil3	-0.211872	0.00303481
Cbs	-0.201842	0.00205694
Cc2d2a	-0.170626	0.0408996
Ccdc122	-0.995144	0.00972566
Cd200	0.220789	0.0122447
Cd4	0.860133	0.0426223
Cd55	1.21239	2.57505e-05
Cd63	-0.264778	0.0066922
Cd74	0.87807	0.0051777
Cdk19	-0.154852	0.0104339
Cdkl2	0.188956	0.00530242
Cdkl3	-0.329889	0.0159438
Cdnf	1.58392	0.000796268
Celsr1	-0.3199	0.0296596
Cep170b	-0.110726	0.0214119
Cfap298	0.25416	0.00986487
Chchd5	-0.405353	0.00383299
Chi3l1	-0.317338	1.20003e-05
Chrdl1	-0.380246	0.0320548
Ckmt1	0.171568	0.00205694
Cldn10	-0.334073	0.000137384
Clec11a	-0.250762	0.0423651
Clip2	0.164095	0.00277701
Clu	-0.19065	2.28831e-06
Clybl	0.562652	0.0172085
Cmss1	0.493187	0.00758213
Cmtm5	-0.23352	0.00314362
Cnn3	-0.153494	0.00397032
Cntnap5c	1.10709	0.00967836
Cobll1	-0.304848	0.0127981
Col20a1	-1.04581	0.000322665
Col26a1	1.14252	0.00876478
Col27a1	-0.216831	0.025681
Col4a1	-0.202214	0.014313
Col4a2	-0.287156	0.000752992
Col4a5	-0.31248	0.0118336
Col6a1	-0.272814	0.000350079
Col8a2	0.778173	0.0141814
Col9a2	-0.310926	0.0179714
Cops6	0.369329	2.76178e-08
Coro7	1.53087	0.000211791
Cplx1	0.145941	0.0325225
Crlf1	-0.541863	3.49378e-05
Crtc1	-0.153941	0.0299652
Crym	0.353977	0.00028391
Csdc2	-0.294757	0.000547398
Cse1l	0.145815	0.0490184
Csf1r	-0.169208	0.0199045
Csmd2	0.246664	0.00212478
Cst3	-0.174897	0.028755
Ctdsp1	-0.192492	0.0204705
Cul2	0.171879	0.0213477
Cyp4f4	-0.52224	0.00651515
Cyp4f6	-0.602103	0.000397393
Cyp4v3	-0.792139	2.28831e-06
Cyp7b1	0.245165	0.0275435
Cys1	0.319215	0.0198704
Cyth4	-0.488642	0.00064272
Daam2	-0.213724	0.00397032
Dbp	0.348421	0.00277927
Dchs1	-0.435236	0.00142258
Dcn	0.422965	0.0209308
Dcst2	-0.400717	0.0409936
Dcun1d3	0.768583	0.0193905
Ddx39b	-0.163655	0.000630151
Dele1	0.316498	0.0408996
Dennd2b	-0.183555	0.0124561
Dennd5a	-0.132203	0.000743948
Dgka	-0.381395	4.56679e-07
Dhx8	0.237537	0.0101208
Diaph1	-0.14091	0.0169544
Dlc1	0.292659	0.00423246
Dnah9	-0.292951	0.0158464
Dnaja1	0.15111	0.00970727
Dnajc10	0.157684	0.020436
Dner	0.247716	0.019085
Dpysl3	0.389712	0.00559244
Dpysl4	-0.416022	0.00353767
Drosha	-0.120302	0.0266488
Dync1i1	0.151144	0.0193905
Dync1li1	0.206372	0.00331989
Edil3	0.29826	0.0210661
Ednra	-0.570112	0.0397374
Eef2	-0.100536	0.0189702
Efcab6	-0.480002	0.00485496
Efemp2	-0.291583	0.0122447
Efhd1	-0.222294	0.0233759
Efr3a	0.195925	0.0409936
Ehmt1	0.417332	0.00132005
Eif4a2	0.129439	0.0139088
Elavl2	0.259983	0.0067978
Eloa	0.196049	0.0413075
Elovl2	-0.205287	0.00972566
Epas1	-0.237254	0.000165123
Epha10	-0.500684	0.0397374
Ephb1	-0.20418	0.0408996
Epm2aip1	0.191334	0.00690754
Etfb	0.533002	0.000623722
Exoc8	0.2195	0.0151369
Exosc8	0.602635	4.63208e-05
Ezr	-0.232727	0.00518478
F13a1	1.33482	0.0138954
F3	-0.314208	0.016426
Faap100	-0.329081	0.0045222
Fam107a	-0.335624	2.53747e-07
Fam124a	-0.19424	0.0482049
Fam20a	-0.526567	0.0104464
Fcgrt	-0.361848	0.00279665
Fcho1	-0.192061	0.00594503
Fgfr3	-0.241266	0.000229808
Fhdc1	-0.276279	0.0378502
Flcn	0.135084	0.0444495
Flnc	-0.305497	0.0248348
Flt1	-0.165667	0.0185529
Fundc2	0.291359	0.00483686
Fuz	0.28401	0.00834497
Fxyd1	-0.243198	0.040071
Fzd2	-0.654425	6.96921e-05
Fzd6	-0.548349	0.0201601
Gabarapl1	0.137222	0.0128574
Gabra1	0.278449	0.0202846
Gabrr2	-0.589784	0.0490184
Gad1	0.223423	0.0118336
Gad2	0.289228	0.00681397
Gal	-1.31294	0.0104464
Gal3st4	0.499147	0.0232954
Galnt1	-0.159949	0.0413075
Garem2	-0.333745	0.00314682
Gatm	-0.228175	1.95344e-08
Gcnt4	-0.668502	0.021209
Gdi1	0.0963876	0.0435743
Gfap	-0.205025	0.0319895
Gfra1	0.355261	0.000630151
Ggact	0.342997	0.0442799
Ghitm	0.105624	0.0210661
Gipc3	-1.76759	0.00451704
Gja1	-0.151012	0.0153609
Glg1	0.111509	0.0196984
Gmpr2	-0.257261	0.016426
Gna12	-0.130004	0.0249877
Gna13	-0.156589	0.0205772
Gnai1	0.187231	0.0427031
Golga2	0.238512	0.00205694
Golga7	0.219502	0.0143147
Got1	0.246522	3.36558e-06
Gpm6b	-0.162084	0.00166804
Gpr17	-0.322463	0.0139088
Gpr34	-0.395731	0.00341719
Gpr37l1	-0.217402	0.00707008
Gprc5b	-0.118577	0.0283204
Gramd1a	-0.131863	0.0293685
Gramd2b	-0.231456	0.00768637
Grik1	0.414332	0.0342252
Grin2c	-0.640288	9.1677e-05
Gsn	-0.343333	2.76485e-05
Gstm1	-0.147694	0.02702
Gstz1	-0.327103	0.00238736
Gtpbp4	0.79616	0.016426
Gucy1a1	0.361703	0.0317442
Gypc	-1.22708	1.43388e-05
Hba-a2	-0.368699	0.0427031
Hbb-bs	-0.945895	9.28469e-05
Hcn1	0.270836	0.00530242
Hcrt	1.25278	0.0290169
Hdac5	-0.214583	0.00209955
Herc3	0.228303	1.65751e-05
Hexb	-0.162073	0.00931876
Hmgcs2	-0.353535	0.0257824
Hsd11b1	-0.162257	0.0408996
Hspa12a	0.259336	2.28831e-06
Hspa4l	0.233506	0.00219772
Idh3b	0.12528	0.0484432
Idua	-0.200229	0.000918722
Ift81	-0.269028	0.00241348
Ift88	-0.56059	1.0564e-08
Igdcc4	-0.138597	0.0268959
Igsf3	0.292087	0.0409936
Il33	-0.279809	0.0189944
Ilk	-0.143793	0.0352738
Ilrun	-0.121515	0.0202676
Ina	0.135711	0.0126742
Inafm1	-0.29355	0.0293685
Inhca	1.39561	0.0112061
Irf5	-0.312843	0.0261297
Irf7	0.712124	0.0125037
Irf9	0.51671	0.0044442
Ist1	-0.213647	0.00024319
Isyna1	-0.229063	0.0397374
Itga7	-0.42418	0.000350079
Kank1	-0.263127	0.00292545
Kank2	-0.266298	0.00848173
Kank4	0.556219	0.00173772
Kbtbd11	-0.371037	0.00361196
Kcnab1	0.195472	0.0141814
Kcnh2	0.273878	0.0179714
Kcnip3	0.387772	0.00752012
Kcp	-0.869285	0.0288234
Kiaa1210	-1.03645	0.0293685
Kif3a	0.154272	0.00300079
Kif5b	-0.125028	0.0305386
Kifap3	0.111384	0.0341077
Kifc2	-0.151923	0.00236558
Klc1	0.104024	0.032803
Klhdc7a	-0.696635	0.00419064
Klhl12	-0.290049	0.00331989
Klhl9	0.338072	0.000391103
Lamb1	0.297491	0.00988083
Lamb2	-0.161267	0.048905
Lamc3	0.494561	0.0333188
Lancl1	0.136405	0.00988083
Laptm5	-0.369002	0.000482453
Lasp1	-0.198252	0.000257287
Lats2	-0.197309	0.0060629
Leng8	-0.163755	0.000397393
Lgals3	1.18791	0.0215405
Lhx2	-0.248732	0.00138534
Lmcd1	-0.458944	0.00210058
Lmtk2	0.111449	0.016426
LOC500035	-0.769639	0.00166389
Lpar1	-0.254252	0.00429296
Lrch4	-0.25744	0.0258525
Lrp10	-0.20667	0.0499164
Lrp4	-0.211936	0.00253217
Lrrc8a	-0.262536	0.0225058
Lypd1	0.493365	0.00485496
Lyrm1	0.444904	0.0209308
Magee1	0.170912	0.0452041
Mal2	0.287183	0.000350079
Mall	-0.952659	0.0210661
Map4k4	-0.138017	0.000768413
Mapt	-0.115908	0.00716795
Mast2	-0.152293	0.0166402
Mau2	-0.138216	0.0409936
Mcam	-0.260371	0.0202676
Mcf2l	-0.1435	0.0205788
Mcm7	0.679475	1.4399e-05
Mdh1	0.18466	0.00050789
Me1	0.219114	0.000211791
Med20	0.281583	0.0202676
Med25	-0.183671	0.000430542
Mertk	-0.316553	0.000918722
Mfge8	-0.163013	0.00180402
Mgst1	-0.400921	0.0481582
Mical2	-0.224269	0.014553
Mid1ip1	-0.158856	0.0449191
Mlc1	-0.1742	0.0327131
Moxd1	-0.3929	0.00681397
Mphosph6	0.334245	0.00289957
Mras	-0.181647	0.0230518
Mroh7	-0.405614	0.00529297
Mrps10	0.343281	0.0138954
Msx1	0.609878	0.00707008
Mtap	0.480527	0.0050371
Mt-atp6	-0.166398	0.00534072
Mtch2	0.201254	0.0190049
Mt-co1	-0.156008	0.011257
Mt-co2	-0.170359	0.00390933
Mt-co3	-0.146687	0.0073475
mt-Cytb	-0.195695	1.50053e-05
Mtmr1	0.607542	1.51092e-18
Mtmr12	-0.234973	0.00209955
Mt-nd1	-0.134194	0.0418554
Mt-nd2	-0.173099	0.00018105
Mt-nd3	-0.181763	0.0293685
Mt-nd5	-0.167026	0.000473846
Mtss2	-0.126384	0.0128426
Mx2	-0.754342	0.032803
Mxi1	-0.199484	0.0158464
Myh6	-0.55284	2.23176e-06
Myo10	-0.246929	0.000473997
Myo15b	1.28277	0.00186046
Mzf1	-0.190712	0.00430689
Nacc2	-0.156133	0.00236558
Ncan	-0.16286	0.0403317
Nceh1	0.153954	0.0051777
Nckap1	0.11577	0.0407189
Nckap5	-0.427021	0.0280906
Ncln	-0.362468	0.00049487
Ncs1	-0.171781	0.00016771
Ndfip1	0.207501	4.86359e-06
Ndn	0.214556	0.0187932
Ndrg4	0.107713	0.00863396
Ndufv1	0.117469	0.0490184
Nefh	0.206869	0.0269785
Nefm	0.252383	0.000608156
Nelfb	0.181379	0.021775
Neurl1	-0.283444	3.12926e-05
Nfasc	0.149582	0.0088116
Nfia	-0.223694	0.000182934
Nfrkb	-0.376816	0.000821995
Nherf1	-0.26477	0.00411171
Niban2	-0.163125	0.0498053
Nit2	1.20322	0.000729554
Nkrf	0.411956	0.0456156
Npc2	-0.219754	0.00262653
Nptn	0.11378	0.00331989
Nr1h2	-0.166591	0.035555
Nr2c1	-0.209213	0.00856542
Nr2e1	-0.354959	0.00756131
Nrbp2	-0.149901	0.00477066
Nrn1	0.1442	0.0456075
Nsf	0.137791	0.00507559
Nsg1	0.306751	1.0564e-08
Nsg2	0.174294	0.00236558
Nsmf	-0.220331	9.59959e-05
Nt5c3a	0.220217	0.0204943
Ntrk2	-0.0949193	0.0126144
Ntsr2	-0.25053	0.00233758
Nuak2	-0.537005	0.027572
Nucks1	-0.258245	0.00484748
Nwd1	-0.295617	0.00186655
Ogfod1	0.31625	0.000823518
Olfml1	-0.487254	1.02438e-08
Olig1	-0.172364	0.0109059
Olr59	-1.24996	0.0484432
Oplah	-0.253207	0.0151369
Or2b11	1.21778	0.000708365
Orc4	0.392326	0.0147631
Otoa	2.04388	0.0249877
P2rx4	-0.376836	0.0012139
P2rx7	-0.984085	2.88885e-22
P2ry12	-0.344431	0.0484901
P3h3	-0.263278	0.00149059
Pabpc1	-0.119303	0.0120886
Palm	-0.149899	0.0117599
Pam	0.350464	2.76083e-05
Panx2	-0.125084	0.00704727
Parvb	-0.250718	0.00361196
Patj	0.666593	0.00286155
Pcdha13	0.147838	0.0104339
Pcdha4	2.82365	7.69631e-06
Pcdhb10	-0.562435	0.00505912
Pcdhga2	0.258952	0.0209308
Pcdhga7	0.335619	0.00972836
Pcdhga8	0.357178	0.0427031
Pcdhgb8	0.356257	0.0102549
Pcdhgc3	-0.146645	0.000143828
Pcsk6	-0.240505	0.0109059
Pdgfrb	-0.347289	2.53537e-06
Pdilt	2.26559	0.00064272
Pdlim4	-0.255275	0.0294923
Penk	0.496579	0.00195459
Pgm2l1	0.175714	0.0155278
Pgm5	-0.466308	0.0063141
Phyh	-0.287463	4.66936e-07
Phyhd1	-0.378028	0.00149059
Pigh	-0.223418	0.00553169
Pip5kl1	0.74453	0.0104339
Pitpnm1	-0.121365	0.0205682
Pja2	0.116793	0.0159438
Pla2g7	-0.977208	0.00704727
Plac9	-0.298865	0.0437347
Plat	-0.235709	0.00310564
Plcd1	-0.314167	0.016426
Plcd4	-0.295689	0.00259286
Plch2	-0.306216	0.00210439
Plekhb1	-0.221674	0.000451568
Plekhd1	-0.418668	3.36558e-06
Plekhg3	-0.26229	0.000883959
Plin2	-0.521629	0.00183531
Plod2	-1.45559	0.0413075
Plpp3	-0.135065	0.0195759
Plrg1	0.226087	0.0410207
Pltp	-0.173655	0.0104464
Plxnb2	-0.138629	0.0192833
Plxnb3	-0.287791	2.76083e-05
Pmepa1	-0.203969	0.0418554
Pmvk	-0.385486	0.00209955
Pnma8b	0.123438	0.0332456
Pnp	-0.430101	0.000144155
Polr3gl	0.492847	0.0161699
Polr3k	0.596067	0.016255
Pomt1	-0.297465	0.0157451
Pomt2	-0.268096	0.00149059
Pon2	-0.196559	0.00209955
Pop4	0.257734	0.0311616
Ppp1r15b	0.207517	0.00232723
Ppp1r1a	-0.181331	0.0426223
Ppp1r1b	-0.517969	1.55986e-06
Ppp1r3c	-0.230152	0.00138534
Ppp1r9b	-0.162448	0.0227938
Ppp2r2b	0.191362	0.000455268
Pptc7	0.181892	0.000330975
Prdm16	-0.383195	0.000257287
Prelp	1.5813	0.000521928
Prepl	0.174898	0.00660005
Prmt1	0.787135	0.0202676
Prmt1l1	-2.50026	0.040012
Prnp	0.110893	0.0172179
Prpf4b	-0.157401	0.00699182
Prrc2a	-0.0968241	0.00331989
Prss12	0.375298	0.0181315
Psat1	-0.173831	0.00835588
Psd	-0.239473	0.0193905
Psd2	-0.307767	1.55986e-06
Psma2	0.187805	0.029897
Psma4	0.168856	0.0358304
Ptgs1	-0.325275	0.0261297
Ptov1	0.147516	0.0414154
Pttg1ip	-0.17226	0.00475961
Pusl1	0.300239	0.0459648
Pyroxd2	1.23573	0.00835588
Rab11a	0.16735	0.0319895
Rab13	-0.297787	0.0398846
Rab14	0.132162	0.00377472
Rab29	0.249163	0.0290169
Rab7b	-0.578987	0.00076778
Rabgap1l	0.401246	0.020224
Rack1	-0.145555	0.0371696
Rap1gds1	0.189765	4.61159e-05
Rapgef3	-0.18926	0.0109182
Rasgrp1	0.271454	1.14361e-06
Rbm20	-1.20057	0.0407189
Rcn2	0.144416	0.0280906
Reep5	-0.122707	0.0322007
Reln	0.301042	0.0348002
RGD1310587	-0.304833	0.0214586
RGD1311595	-0.149326	0.0202676
RGD1311946	-0.277541	0.0497067
RGD1559441	-0.420248	0.0198087
RGD1565166	-0.565025	0.014313
Rgmb	0.319198	0.00452224
Rgs2	0.365569	0.0132965
Rhbdl1	-0.2161	0.0109059
Riok3	-0.248436	0.00078353
Ripk1	-0.339255	0.0408996
Ripor1	-0.121225	0.037208
Rit2	0.172159	0.0200408
Rlbp1	-0.257492	0.00690754
Rnd3	-0.42334	3.45033e-05
Rnf14	0.169141	0.000363091
Rnf157	0.225579	0.0030525
Rnf208	-0.296209	8.58374e-05
Rnls	0.594925	0.0333842
Rnpepl1	-0.200509	0.0230181
Rpl14	-0.186369	0.00483843
Rplp0	-0.140717	0.00783993
Rps15	-0.208067	0.0135657
Rpusd1	-0.329757	0.00371399
Rsf1	-0.432339	6.96921e-05
RT1-CE10	0.440833	0.0376977
Rtel1	-0.968083	0.0166172
Rtn4	0.140077	0.0109678
S100b	-0.16764	0.00603898
S1pr1	-0.307998	2.80367e-05
S1pr3	-0.289405	0.0436264
Sall1	-0.197898	0.0227938
Sap25	-0.659854	0.00872845
Sash1	-0.205861	0.0051777
Sat1	-0.258912	7.2079e-05
Scara3	-0.319735	0.000132426
Scd3	-0.985574	0.00219772
Scg3	-0.159356	0.00159576
Scn2b	0.18165	0.0261297
Scoc	0.140262	0.0261297
Scpep1	-0.277054	0.0185529
Sdf4	0.278807	0.0104552
Sec14l5	-0.403239	0.0344632
Sec23a	0.165889	0.0193905
Selplg	-0.414635	1.11151e-05
Septin11	-0.335876	0.000199212
Serinc2	0.292306	0.0345273
Serpine2	-0.147258	0.0468585
Serpinf2	3.32881	8.45273e-06
Serpini1	0.323154	5.52393e-06
Sertm1	0.359792	2.76178e-08
Sfrp2	0.653742	0.00157584
Sfswap	-0.138625	0.0296596
Sft2d2	0.5295	0.0232954
Sfxn5	-0.192794	3.98713e-05
Sh3glb2	-0.27315	0.00308418
Shank1	-0.228531	0.000314466
Shroom1	-0.358941	0.037615
Siglec5	-1.54612	0.0106534
Ska3	-0.34974	0.0275558
Slc14a1	-0.24202	9.1677e-05
Slc15a2	-0.222605	0.00086377
Slc1a3	-0.161867	0.00594503
Slc1a4	-0.475408	2.57505e-05
Slc2a1	-0.182215	0.02529
Slc2a5	-0.830282	1.55986e-06
Slc32a1	0.254926	0.000140736
Slc35d3	3.28118	0.00988083
Slc3a1	0.211796	0.000842778
Slc3a2	-0.165041	0.0193905
Slc4a3	0.236258	0.0165398
Slco1c1	-0.185482	0.0275435
Slco2b1	-0.228089	0.00419064
Slitrk5	0.136071	0.0427031
Slx4	0.33862	7.46826e-05
Smap1	0.13933	0.0344632
Smc2	0.219806	0.0497184
Smoc2	-1.20348	0.0448505
Snap25	0.116623	0.041989
Snca	0.263343	0.00045933
Snf8	-0.203243	0.0138638
Snx14	0.220292	0.00752012
Snx15	0.25102	0.0210661
Snx19	0.175803	0.0446097
Sod2	0.225949	2.07314e-05
Sorbs3	-0.312656	1.27859e-06
Sorcs3	0.172615	0.0327537
Sox2	-0.22856	0.000165304
Sox8	-0.201328	0.00553169
Sox9	-0.476344	1.43388e-05
Sparc	-0.244504	0.00483686
Sparcl1	-0.11431	0.00244227
Spc25	0.918837	0.0462252
Spon1	0.252719	0.0266417
Srebf1	-0.172306	0.000519526
St6galnac4	0.430122	0.00064272
Stab2	1.82222	1.50082e-05
Stk4	0.187037	0.0127981
Sts	-0.218502	0.0430761
Stxbp1	0.116178	0.0225058
Sv2a	0.109402	0.0408996
Swap70	-0.270776	0.0378502
Syt1	0.138014	0.0280763
Syt17	0.210627	0.0263347
Tagln2	-0.27196	0.0371696
Tars1	0.268349	0.00064272
Tars3	0.283145	0.0193905
Tbkbp1	-0.1842	0.0151369
Tbx19	1.50223	0.000340545
Tctn1	-0.388027	7.2079e-05
Tenm3	0.416077	0.000124656
Tgfb2	-0.19423	0.0472629
Tgoln2	0.109248	0.0459802
Thra	-0.13777	0.0370645
Thumpd2	0.457471	0.0394481
Tm7sf2	-0.331941	0.0185529
Tmcc2	-0.149379	0.0188839
Tmem144	-0.325622	0.00219846
Tmem176a	-0.268476	0.00277168
Tmem229a	-0.189456	0.0067978
Tmem255b	-0.663015	0.0240166
Tmem258b	-1.94329	0.00149059
Tmem30a	0.174208	0.0217566
Tnfaip6	-1.14679	0.00368301
Tnfaip8l3	0.370389	0.000350079
Tnfrsf11b	-0.423481	0.0128023
Tnk2	-0.171757	0.00305607
Tns3	-0.224557	0.000142597
Tomm70	0.335351	0.00450255
Tpcn2	-0.416921	0.0196984
Trappc11	0.183571	0.0196984
Trappc14	0.274158	0.000590533
Trem2	-0.62109	0.00120339
Trub1	0.288451	0.0438449
Tsc22d3	0.211082	0.0410225
Tspan2	-0.276671	0.000477062
Tspyl4	0.179711	0.00276632
Ttyh1	-0.209316	0.00681397
Ttyh2	-0.192151	0.0228615
Tubb3	0.154719	0.0288234
Txndc16	-0.338014	0.000335124
Txnrd1	0.21762	0.0334477
Ube4b	0.125485	0.0328982
Ubn2	-0.215503	0.00148433
Ubxn2b	0.327915	0.0479442
Usp14	0.142455	0.0193524
Usp15	0.177282	0.0436264
Usp36	-0.165409	0.0408996
Usp53	-0.419615	0.000519526
Vav2	0.464645	0.00045933
Vegfa	-0.201094	0.00967836
Vgf	0.47716	3.72129e-07
Vldlr	0.223967	0.0162127
Vopp1	0.207022	0.0143713
Vsir	-0.244521	0.00768637
Vstm2a	0.292134	0.0139349
Washc4	0.367329	0.0494571
Wdr17	0.317417	0.0181315
Wdr37	0.188242	0.0288234
Wee1	0.229633	0.0339097
Wipi1	0.292876	0.0494571
Wsb1	-0.182791	0.0285369
Xkr8	-0.273658	0.0413075
Zc3h7b	-0.157372	1.20003e-05
Zcchc17	-0.18053	0.016426
Zcchc24	-0.152958	0.0418554
Zcchc7	-0.196228	0.021775
Zdhhc14	0.208555	0.0126742
Zeb1	-0.189276	0.0421844
Zer1	-0.164025	0.017383
Zfp365	-0.192101	6.10418e-05
Zfp512b	-0.157182	0.00594503
Zfp717	0.232706	0.0325225
Zfp821	-0.389538	4.85852e-08
Znf454	-0.423388	0.0165398
Zrsr2-ps1	0.187157	0.0322462

## Sheet: 38 DEGs_HT-LT_|log2FC|>1
name	log2FoldChange	padj
Prmt1l1	-2.50026	0.040012
Tmem258b	-1.94329	0.00149059
Gipc3	-1.76759	0.00451704
Albfm1	-1.6915	0.00157584
Adamts8	-1.58099	0.0106382
Apobec1	-1.57537	0.000208699
Siglec5	-1.54612	0.0106534
Plod2	-1.45559	0.0413075
Gal	-1.31294	0.0104464
Olr59	-1.24996	0.0484432
Gypc	-1.22708	1.43388e-05
Smoc2	-1.20348	0.0448505
Rbm20	-1.20057	0.0407189
Tnfaip6	-1.14679	0.00368301
Col20a1	-1.04581	0.000322665
Kiaa1210	-1.03645	0.0293685
C9h6orf141	1.09954	0.0202676
Cntnap5c	1.10709	0.00967836
Col26a1	1.14252	0.00876478
Lgals3	1.18791	0.0215405
Nit2	1.20322	0.000729554
Cd55	1.21239	2.57505e-05
Or2b11	1.21778	0.000708365
Pyroxd2	1.23573	0.00835588
Hcrt	1.25278	0.0290169
Myo15b	1.28277	0.00186046
F13a1	1.33482	0.0138954
Inhca	1.39561	0.0112061
Tbx19	1.50223	0.000340545
Coro7	1.53087	0.000211791
Prelp	1.5813	0.000521928
Cdnf	1.58392	0.000796268
Stab2	1.82222	1.50082e-05
Otoa	2.04388	0.0249877
Pdilt	2.26559	0.00064272
Pcdha4	2.82365	7.69631e-06
Slc35d3	3.28118	0.00988083
Serpinf2	3.32881	8.45273e-06
