# Supplementary material for: Transcriptomic profile of the hippocampus of rat strains with contrasting nervous system excitability
Source: PLoS One. 2026 Jun 3;21(6):e0350674. doi: 10.1371/journal.pone.0350674 (PMC13232848; doi:10.1371/journal.pone.0350674)
Supplement: S2 Table — (XLS) [file pone.0350674.s004.xls]

## Sheet: string_MCL_cluster_descriptions
#clustering method	cluster number	cluster color	hex color	gene count	primary description	secondary description	tertiary description	protein names
MCL	1	Red	#ff0000	18	Regulation of synaptic plasticity	-	-	S100b, Snca, Apoe, Agt, Mapt, Gfap, Camk2a, Snap25, Atp1a3, Nptn, Ntrk2, Stxbp1, Rab11a, Serpine2, Plat, Prnp, Nr2e1, Reln
MCL	2	Green	#a3ff65	2	Ligated ion channel L-glutamate- and glycine-binding site	Ionotropic glutamate receptor activity	-	Grin2c, Grik1
MCL	3	Blue	#008eb2	2	-	-	-	Vgf, Penk
