# Supplementary material for: Transcriptomic profile of the hippocampus of rat strains with contrasting nervous system excitability
Source: PLoS One. 2026 Jun 3;21(6):e0350674. doi: 10.1371/journal.pone.0350674 (PMC13232848; doi:10.1371/journal.pone.0350674)
Supplement: S3 Table — (XLS) [file pone.0350674.s005.xls]

## Sheet: string_MCL_clusters
#clustering method	cluster number	cluster color	hex color	gene count	protein name	protein identifier	protein description
MCL	1	Red	#ff0000	18	Agt	10116.ENSRNOP00000024917	Angiotensin 1-4; Essential component of the renin-angiotensin system (RAS), a potent regulator of blood pressure, body fluid and electrolyte homeostasis. [Angiotensin-3]: stimulates aldosterone release. Belongs to the serpin family.
MCL	1	Red	#ff0000	18	Apoe	10116.ENSRNOP00000071702	Apolipoprotein E; APOE is an apolipoprotein, a protein associating with lipid particles, that mainly functions in lipoprotein-mediated lipid transport between organs via the plasma and interstitial fluids. APOE is a core component of plasma lipoproteins and is involved in their production, conversion and clearance. Apoliproteins are amphipathic molecules that interact both with lipids of the lipo…
MCL	1	Red	#ff0000	18	Atp1a3	10116.ENSRNOP00000027497	Sodium/potassium-transporting ATPase subunit alpha-3; This is the catalytic component of the active enzyme, which catalyzes the hydrolysis of ATP coupled with the exchange of sodium and potassium ions across the plasma membrane. This action creates the electrochemical gradient of sodium and potassium ions, providing the energy for active transport of various nutrients; Belongs to the cation trans…
MCL	1	Red	#ff0000	18	Camk2a	10116.ENSRNOP00000041940	Calcium/calmodulin-dependent protein kinase type II subunit alpha; Calcium/calmodulin-dependent protein kinase that functions autonomously after Ca(2+)/calmodulin-binding and autophosphorylation, and is involved in synaptic plasticity, neurotransmitter release and long-term potentiation. Member of the NMDAR signaling complex in excitatory synapses, it regulates NMDAR-dependent potentiation of the…
MCL	1	Red	#ff0000	18	Gfap	10116.ENSRNOP00000032389	Glial fibrillary acidic protein; GFAP, a class-III intermediate filament, is a cell-specific marker that, during the development of the central nervous system, distinguishes astrocytes from other glial cells.
MCL	1	Red	#ff0000	18	Mapt	10116.ENSRNOP00000040951	Microtubule-associated protein tau; Promotes microtubule assembly and stability, and might be involved in the establishment and maintenance of neuronal polarity. The C-terminus binds axonal microtubules while the N-terminus binds neural plasma membrane components, suggesting that tau functions as a linker protein between both. Axonal polarity is predetermined by tau localization (in the neuronal …
MCL	1	Red	#ff0000	18	Nptn	10116.ENSRNOP00000012091	Neuroplastin; Probable homophilic and heterophilic cell adhesion molecule involved in long term potentiation at hippocampal excitatory synapses through activation of p38MAPK. May also regulate neurite outgrowth by activating the FGFR1 signaling pathway. May play a role in synaptic plasticity.
MCL	1	Red	#ff0000	18	Nr2e1	10116.ENSRNOP00000064408	Nuclear receptor subfamily 2, group E, member 1.
MCL	1	Red	#ff0000	18	Ntrk2	10116.ENSRNOP00000073595	BDNF/NT-3 growth factors receptor; Receptor tyrosine kinase involved in the development and the maturation of the central and the peripheral nervous systems through regulation of neuron survival, proliferation, migration, differentiation, and synapse formation and plasticity. Receptor for BDNF/brain-derived neurotrophic factor and NTF4/neurotrophin-4. Alternatively can also bind NTF3/neurotrophin…
MCL	1	Red	#ff0000	18	Plat	10116.ENSRNOP00000025764	Tissue-type plasminogen activator chain A; Converts the abundant, but inactive, zymogen plasminogen to plasmin by hydrolyzing a single Arg-Val bond in plasminogen. By controlling plasmin-mediated proteolysis, it plays an important role in tissue remodeling and degradation, in cell migration and many other physiopathological events; Belongs to the peptidase S1 family.
MCL	1	Red	#ff0000	18	Prnp	10116.ENSRNOP00000028881	Major prion protein; Its primary physiological function is unclear. May play a role in neuronal development and synaptic plasticity. May be required for neuronal myelin sheath maintenance. May promote myelin homeostasis through acting as an agonist for ADGRG6 receptor. May play a role in iron uptake and iron homeostasis. Soluble oligomers are toxic to cultured neuroblastoma cells and induce apopt…
MCL	1	Red	#ff0000	18	Rab11a	10116.ENSRNOP00000015598	Ras-related protein Rab-11A; The small GTPases Rab are key regulators of intracellular membrane trafficking, from the formation of transport vesicles to their fusion with membranes. Rabs cycle between an inactive GDP-bound form and an active GTP-bound form that is able to recruit to membranes different set of downstream effectors directly responsible for vesicle formation, movement, tethering and…
MCL	1	Red	#ff0000	18	Reln	10116.ENSRNOP00000058574	Reelin; Extracellular matrix serine protease that plays a role in layering of neurons in the cerebral cortex and cerebellum. Regulates microtubule function in neurons and neuronal migration. Affects migration of sympathetic preganglionic neurons in the spinal cord, where it seems to act as a barrier to neuronal migration. Enzymatic activity is important for the modulation of cell adhesion. Bindin…
MCL	1	Red	#ff0000	18	S100b	10116.ENSRNOP00000001743	Protein S100-B; Weakly binds calcium but binds zinc very tightly-distinct binding sites with different affinities exist for both ions on each monomer. Physiological concentrations of potassium ion antagonize the binding of both divalent cations, especially affecting high-affinity calcium-binding sites. Binds to and initiates the activation of STK38 by releasing autoinhibitory intramolecular inter…
MCL	1	Red	#ff0000	18	Serpine2	10116.ENSRNOP00000020919	Glia-derived nexin; Serine protease inhibitor with activity toward thrombin, trypsin, and urokinase. Promotes neurite extension by inhibiting thrombin. Binds heparin; Belongs to the serpin family.
MCL	1	Red	#ff0000	18	Snap25	10116.ENSRNOP00000007998	Synaptosomal-associated protein; Belongs to the SNAP-25 family.
MCL	1	Red	#ff0000	18	Snca	10116.ENSRNOP00000030609	Alpha-synuclein; Neuronal protein that plays several roles in synaptic activity such as regulation of synaptic vesicle trafficking and subsequent neurotransmitter release. Participates as a monomer in synaptic vesicle exocytosis by enhancing vesicle priming, fusion and dilation of exocytotic fusion pores. Mechanistically, acts by increasing local Ca(2+) release from microdomains which is essentia…
MCL	1	Red	#ff0000	18	Stxbp1	10116.ENSRNOP00000021189	Syntaxin-binding protein 1; Participates in the regulation of synaptic vesicle docking and fusion through interaction with GTP-binding proteins. Essential for neurotransmission and binds syntaxin, a component of the synaptic vesicle fusion machinery probably in a 1:1 ratio. Can interact with syntaxins 1, 2, and 3 but not syntaxin 4. May play a role in determining the specificity of intracellular …
MCL	2	Green	#a3ff65	2	Grik1	10116.ENSRNOP00000045594	Glutamate receptor ionotropic, kainate 1; Ionotropic glutamate receptor. L-glutamate acts as an excitatory neurotransmitter at many synapses in the central nervous system. Binding of the excitatory neurotransmitter L-glutamate induces a conformation change, leading to the opening of the cation channel, and thereby converts the chemical signal to an electrical impulse. The receptor then desensitiz…
MCL	2	Green	#a3ff65	2	Grin2c	10116.ENSRNOP00000004477	Glutamate receptor ionotropic, NMDA 2C; Component of NMDA receptor complexes that function as heterotetrameric, ligand-gated ion channels with high calcium permeability and voltage-dependent sensitivity to magnesium. Channel activation requires binding of the neurotransmitter glutamate to the epsilon subunit, glycine binding to the zeta subunit, plus membrane depolarization to eliminate channel i…
MCL	3	Blue	#008eb2	2	Penk	10116.ENSRNOP00000074581	Met-enkephalin-Arg-Gly-Leu; Met- and Leu-enkephalins compete with and mimic the effects of opiate drugs. They play a role in a number of physiologic functions, including pain perception and responses to stress. PENK(114-133) and PENK(239-260) increase glutamate release in the striatum. PENK(114-133) decreases GABA concentration in the striatum.
MCL	3	Blue	#008eb2	2	Vgf	10116.ENSRNOP00000050024	Neuroendocrine regulatory peptide-1; [Neurosecretory protein VGF]: Secreted polyprotein that is packaged and proteolytically processed by prohormone convertases PCSK1 and PCSK2 in a cell-type-specific manner. VGF and peptides derived from its processing play many roles in neurogenesis and neuroplasticity associated with learning, memory, depression and chronic pain (By similarity). [Neuroendocrin…
