# Supplementary material for: Transcriptomic profile of the hippocampus of rat strains with contrasting nervous system excitability
Source: PLoS One. 2026 Jun 3;21(6):e0350674. doi: 10.1371/journal.pone.0350674 (PMC13232848; doi:10.1371/journal.pone.0350674)
Supplement: S4 Table — (XLSX) [file pone.0350674.s006.xlsx]

## Sheet: Fig5_nodes_merged
#node	identifier	node_degree	gene id	baseMean	log2FoldChange	padj	Direction
Agt	10116.ENSRNOP00000024917	6	ENSRNOG00000018445	2980.79	-0.384001	0.000125871	higher in HT
Apoe	10116.ENSRNOP00000071702	9	ENSRNOG00000018454	38277	-0.167052	0.0395581	higher in HT
Atp1a3	10116.ENSRNOP00000027497	3	ENSRNOG00000020263	42007	0.140752	0.00342156	higher in LT
Camk2a	10116.ENSRNOP00000041940	4	ENSRNOG00000018712	29706.5	-0.176393	0.0422168	higher in HT
Chrdl1	10116.ENSRNOP00000006008	0	ENSRNOG00000004330	144.812	-0.380246	0.0320548	higher in HT
Crtc1	10116.ENSRNOP00000030925	0	ENSRNOG00000022421	1806.04	-0.153941	0.0299652	higher in HT
Fam107a	10116.ENSRNOP00000057872	0	ENSRNOG00000033261	11190.6	-0.335624	2.53747e-07	higher in HT
Gfap	10116.ENSRNOP00000032389	12	ENSRNOG00000002919	10282.6	-0.205025	0.0319895	higher in HT
Grik1	10116.ENSRNOP00000045594	3	ENSRNOG00000001575	164.666	0.414332	0.0342252	higher in LT
Grin2c	10116.ENSRNOP00000004477	2	ENSRNOG00000003280	1993.08	-0.640288	9.1677e-05	higher in HT
Mapt	10116.ENSRNOP00000040951	10	ENSRNOG00000005133	11656.1	-0.115908	0.00716795	higher in HT
Neurl1	10116.ENSRNOP00000068189	0	ENSRNOG00000020339	5190.06	-0.283444	3.12926e-05	higher in HT
Nptn	10116.ENSRNOP00000012091	1	ENSRNOG00000009029	8174.53	0.11378	0.00331989	higher in LT
Nr2e1	10116.ENSRNOP00000064408	1	ENSRNOG00000050550	198.185	-0.354959	0.00756131	higher in HT
Nsg1	10116.ENSRNOP00000008030	0	ENSRNOG00000005700	2956.58	0.306751	1.0564e-08	higher in LT
Nsmf	10116.ENSRNOP00000045393	0	ENSRNOG00000008810	19663.3	-0.220331	9.59959e-05	higher in HT
Ntrk2	10116.ENSRNOP00000073595	9	ENSRNOG00000018839	13545.6	-0.0949193	0.0126144	higher in HT
Penk	10116.ENSRNOP00000074581	1	ENSRNOG00000008943	259.064	0.496579	0.00195459	higher in LT
Plat	10116.ENSRNOP00000025764	5	ENSRNOG00000019018	584.871	-0.235709	0.00310564	higher in HT
Prnp	10116.ENSRNOP00000028881	4	ENSRNOG00000021259	12664.6	0.110893	0.0172179	higher in LT
Rab11a	10116.ENSRNOP00000015598	1	ENSRNOG00000011302	810.706	0.16735	0.0319895	higher in LT
Reln	10116.ENSRNOP00000058574	2	ENSRNOG00000021441	957.888	0.301042	0.0348002	higher in LT
S100b	10116.ENSRNOP00000001743	5	ENSRNOG00000001295	16088.9	-0.16764	0.00603898	higher in HT
Serpine2	10116.ENSRNOP00000020919	3	ENSRNOG00000015461	2555.76	-0.147258	0.0468585	higher in HT
Snap25	10116.ENSRNOP00000007998	9	ENSRNOG00000006037	24031	0.116623	0.041989	higher in LT
Snca	10116.ENSRNOP00000030609	7	ENSRNOG00000008656	3638.19	0.263343	0.00045933	higher in LT
Sorcs3	10116.ENSRNOP00000059656	0	ENSRNOG00000028832	730.717	0.172615	0.0327537	higher in LT
Stxbp1	10116.ENSRNOP00000021189	3	ENSRNOG00000015420	12118.6	0.116178	0.0225058	higher in LT
Vgf	10116.ENSRNOP00000050024	2	ENSRNOG00000001416	1536.48	0.47716	3.72129e-07	higher in LT
