# Supplementary material for: Transcriptomic profile of the hippocampus of rat strains with contrasting nervous system excitability
Source: PLoS One. 2026 Jun 3;21(6):e0350674. doi: 10.1371/journal.pone.0350674 (PMC13232848; doi:10.1371/journal.pone.0350674)
Supplement: S5 Table — (XLS) [file pone.0350674.s007.xls]

## Sheet: string_MCL_cluster_descriptions
#clustering method	cluster number	cluster color	hex color	gene count	primary description	secondary description	tertiary description	protein names
MCL	1	Red	#ff0000	12	Regulation of phospholipase activity	-	-	Flt1, Pdgfrb, Agt, Vegfa, Tgfb2, Serpinf2, Rgs2, Fgfr3, Cbs, Ilk, Lpar1, Ednra
MCL	2	Yellow	#fff865	7	Positive regulation of myeloid leukocyte differentiation	-	-	Csf1r, Cd4, Rasgrp1, Laptm5, Cd74, Trem2, Apoe
MCL	3	Green	#0eb200	5	-	-	-	Gpr37l1, Ntsr2, Ntrk2, Rit2, Ndrg4
MCL	4	Cyan	#65ffec	3	Microvillus assembly	Myosin II binding	-	Slc9a3r1, Ezr, Gsn
MCL	5	Blue	#001cb2	3	Cell fate commitment involved in formation of primary germ layer	-	-	Sfrp2, Bmp4, Sox2
