# Supplementary material for: Transcriptomic profile of the hippocampus of rat strains with contrasting nervous system excitability
Source: PLoS One. 2026 Jun 3;21(6):e0350674. doi: 10.1371/journal.pone.0350674 (PMC13232848; doi:10.1371/journal.pone.0350674)
Supplement: S6 Table — (XLS) [file pone.0350674.s008.xls]

## Sheet: string_MCL_clusters (1)
#clustering method	cluster number	cluster color	hex color	gene count	protein name	protein identifier	protein description
MCL	1	Red	#ff0000	12	Agt	10116.ENSRNOP00000024917	Angiotensin 1-4; Essential component of the renin-angiotensin system (RAS), a potent regulator of blood pressure, body fluid and electrolyte homeostasis. [Angiotensin-3]: stimulates aldosterone release. Belongs to the serpin family.
MCL	1	Red	#ff0000	12	Cbs	10116.ENSRNOP00000039968	Cystathionine beta-synthase; Hydro-lyase catalyzing the first step of the transsulfuration pathway, where the hydroxyl group of L-serine is displaced by L- homocysteine in a beta-replacement reaction to form L-cystathionine, the precursor of L-cysteine. This catabolic route allows the elimination of L-methionine and the toxic metabolite L-homocysteine (By similarity). Also involved in the product…
MCL	1	Red	#ff0000	12	Ednra	10116.ENSRNOP00000054967	Endothelin-1 receptor; Receptor for endothelin-1. Mediates its action by association with G proteins that activate a phosphatidylinositol-calcium second messenger system. The rank order of binding affinities for ET-A is: ET1 > ET2 >> ET3; Belongs to the G-protein coupled receptor 1 family. Endothelin receptor subfamily. EDNRA sub-subfamily.
MCL	1	Red	#ff0000	12	Fgfr3	10116.ENSRNOP00000072062	Fibroblast growth factor receptor.
MCL	1	Red	#ff0000	12	Flt1	10116.ENSRNOP00000001248	Vascular endothelial growth factor receptor 1; Tyrosine-protein kinase that acts as a cell-surface receptor for VEGFA, VEGFB and PGF, and plays an essential role in the development of embryonic vasculature, the regulation of angiogenesis, cell survival, cell migration, macrophage function, chemotaxis, and cancer cell invasion. May play an essential role as a negative regulator of embryonic angiog…
MCL	1	Red	#ff0000	12	Ilk	10116.ENSRNOP00000025906	Integrin-linked protein kinase; Receptor-proximal protein kinase regulating integrin-mediated signal transduction. May act as a mediator of inside-out integrin signaling. Focal adhesion protein part of the complex ILK-PINCH. This complex is considered to be one of the convergence points of integrin- and growth factor-signaling pathway. Could be implicated in mediating cell architecture, adhesion …
MCL	1	Red	#ff0000	12	Lpar1	10116.ENSRNOP00000043652	Lysophosphatidic acid receptor 1; Receptor for lysophosphatidic acid (LPA). Plays a role in the reorganization of the actin cytoskeleton, cell migration, differentiation and proliferation, and thereby contributes to the responses to tissue damage and infectious agents. Activates downstream signaling cascades via the G(i)/G(o), G(12)/G(13), and G(q) families of heteromeric G proteins. Signaling in…
MCL	1	Red	#ff0000	12	Pdgfrb	10116.ENSRNOP00000060534	Platelet-derived growth factor receptor beta; Tyrosine-protein kinase that acts as cell-surface receptor for homodimeric PDGFB and PDGFD and for heterodimers formed by PDGFA and PDGFB, and plays an essential role in the regulation of embryonic development, cell proliferation, survival, differentiation, chemotaxis and migration. Plays an essential role in blood vessel development by promoting prol…
MCL	1	Red	#ff0000	12	Rgs2	10116.ENSRNOP00000005156	Regulator of G-protein signaling 2; Regulates G protein-coupled receptor signaling cascades. Inhibits signal transduction by increasing the GTPase activity of G protein alpha subunits, thereby driving them into their inactive GDP- bound form (By similarity). It is involved in the negative regulation of the angiotensin-activated signaling pathway (By similarity). Plays a role in the regulation of …
MCL	1	Red	#ff0000	12	Serpinf2	10116.ENSRNOP00000004322	Serpin family F member 2; Belongs to the serpin family.
MCL	1	Red	#ff0000	12	Tgfb2	10116.ENSRNOP00000003313	Transforming growth factor beta-2 proprotein; Transforming growth factor beta-2 proprotein: Precursor of the Latency-associated peptide (LAP) and Transforming growth factor beta-2 (TGF-beta-2) chains, which constitute the regulatory and active subunit of TGF-beta-2, respectively. Transforming growth factor beta-2: Multifunctional protein that regulates various processes such as angiogenesis and h…
MCL	1	Red	#ff0000	12	Vegfa	10116.ENSRNOP00000026637	Vascular endothelial growth factor A; Growth factor active in angiogenesis, vasculogenesis and endothelial cell growth. Induces endothelial cell proliferation, promotes cell migration, inhibits apoptosis and induces permeabilization of blood vessels. Binds to the FLT1/VEGFR1 and KDR/VEGFR2 receptors, heparan sulfate and heparin. May play a role in increasing vascular permeability during lactation…
MCL	2	Yellow	#fff865	7	Apoe	10116.ENSRNOP00000071702	Apolipoprotein E; APOE is an apolipoprotein, a protein associating with lipid particles, that mainly functions in lipoprotein-mediated lipid transport between organs via the plasma and interstitial fluids. APOE is a core component of plasma lipoproteins and is involved in their production, conversion and clearance. Apoliproteins are amphipathic molecules that interact both with lipids of the lipo…
MCL	2	Yellow	#fff865	7	Cd4	10116.ENSRNOP00000021915	T-cell surface glycoprotein CD4; Integral membrane glycoprotein that plays an essential role in the immune response and serves multiple functions in responses against both external and internal offenses. In T-cells, functions primarily as a coreceptor for MHC class II molecule:peptide complex. The antigens presented by class II peptides are derived from extracellular proteins while class I peptid…
MCL	2	Yellow	#fff865	7	Cd74	10116.ENSRNOP00000025354	H-2 class II histocompatibility antigen gamma chain; Plays a critical role in MHC class II antigen processing by stabilizing peptide-free class II alpha/beta heterodimers in a complex soon after their synthesis and directing transport of the complex from the endoplasmic reticulum to compartments where peptide loading of class II takes place. Enhance also the stimulation of T-cell responses throug…
MCL	2	Yellow	#fff865	7	Csf1r	10116.ENSRNOP00000040411	Macrophage colony-stimulating factor 1 receptor; Tyrosine-protein kinase that acts as cell-surface receptor for CSF1 and IL34 and plays an essential role in the regulation of survival, proliferation and differentiation of hematopoietic precursor cells, especially mononuclear phagocytes, such as macrophages and monocytes. Promotes the release of proinflammatory chemokines in response to IL34 and C…
MCL	2	Yellow	#fff865	7	Laptm5	10116.ENSRNOP00000015198	Lysosomal-associated protein transmembrane 5.
MCL	2	Yellow	#fff865	7	Rasgrp1	10116.ENSRNOP00000007687	RAS guanyl-releasing protein 1; Functions as a calcium- and diacylglycerol (DAG)-regulated nucleotide exchange factor specifically activating Ras through the exchange of bound GDP for GTP. Activates the Erk/MAP kinase cascade. Regulates T-cell/B-cell development, homeostasis and differentiation by coupling T- lymphocyte/B-lymphocyte antigen receptors to Ras. Regulates NK cell cytotoxicity and ITA…
MCL	2	Yellow	#fff865	7	Trem2	10116.ENSRNOP00000018351	Triggering receptor expressed on myeloid cells 2 (Predicted), isoform CRA_a.
MCL	3	Green	#0eb200	5	Gpr37l1	10116.ENSRNOP00000008282	G-protein coupled receptor 37-like 1; G-protein coupled receptor (By similarity). Has been shown to bind the neuroprotective and glioprotective factor prosaposin (PSAP), leading to endocytosis followed by an ERK phosphorylation cascade (By similarity). However, other studies have shown that prosaposin does not increase activity (By similarity). It has been suggested that GPR37L1 is a constitutive…
MCL	3	Green	#0eb200	5	Ndrg4	10116.ENSRNOP00000044520	Protein NDRG4; Contributes to the maintenance of intracerebral BDNF levels within the normal range, which is necessary for the preservation of spatial learning and the resistance to neuronal cell death caused by ischemic stress (By similarity). May enhance growth factor-induced ERK1 and ERK2 phosphorylation, including that induced by NGF. May attenuate NGF-promoted ELK1 phosphorylation in a micro…
MCL	3	Green	#0eb200	5	Ntrk2	10116.ENSRNOP00000073595	BDNF/NT-3 growth factors receptor; Receptor tyrosine kinase involved in the development and the maturation of the central and the peripheral nervous systems through regulation of neuron survival, proliferation, migration, differentiation, and synapse formation and plasticity. Receptor for BDNF/brain-derived neurotrophic factor and NTF4/neurotrophin-4. Alternatively can also bind NTF3/neurotrophin…
MCL	3	Green	#0eb200	5	Ntsr2	10116.ENSRNOP00000067549	Neurotensin receptor type 2; Receptor for the tridecapeptide neurotensin. It is associated with G proteins that activate a phosphatidylinositol-calcium second messenger system; Belongs to the G-protein coupled receptor 1 family. Neurotensin receptor subfamily. NTSR2 sub-subfamily.
MCL	3	Green	#0eb200	5	Rit2	10116.ENSRNOP00000023871	GTP-binding protein Rit2; Binds and exchanges GTP and GDP; Belongs to the small GTPase superfamily. Ras family.
MCL	4	Cyan	#65ffec	3	Ezr	10116.ENSRNOP00000046593	Ezrin; Probably involved in connections of major cytoskeletal structures to the plasma membrane. In epithelial cells, required for the formation of microvilli and membrane ruffles on the apical pole. Along with PLEKHG6, required for normal macropinocytosis (By similarity).
MCL	4	Cyan	#65ffec	3	Gsn	10116.ENSRNOP00000025857	Gelsolin; Calcium-regulated, actin-modulating protein that binds to the plus (or barbed) ends of actin monomers or filaments, preventing monomer exchange (end-blocking or capping). It can promote the assembly of monomers into filaments (nucleation) as well as sever filaments already formed. Plays a role in ciliogenesis (By similarity). Belongs to the villin/gelsolin family.
MCL	4	Cyan	#65ffec	3	Slc9a3r1	10116.ENSRNOP00000004351	Na(+)/H(+) exchange regulatory cofactor NHE-RF1; Scaffold protein that connects plasma membrane proteins with members of the ezrin/moesin/radixin family and thereby helps to link them to the actin cytoskeleton and to regulate their surface expression. Necessary for recycling of internalized ADRB2. Was first known to play a role in the regulation of the activity and subcellular location of SLC9A3.…
MCL	5	Blue	#001cb2	3	Bmp4	10116.ENSRNOP00000012957	Bone morphogenetic protein 4; Induces cartilage and bone formation. Acts in concert with PTHLH/PTHRP to stimulate ductal outgrowth during embryonic mammary development and to inhibit hair follicle induction (By similarity).
MCL	5	Blue	#001cb2	3	Sfrp2	10116.ENSRNOP00000012659	Secreted frizzled-related protein 2.
MCL	5	Blue	#001cb2	3	Sox2	10116.ENSRNOP00000016236	SRY-box transcription factor 2.
