# Supplementary material for: Transcriptomic profile of the hippocampus of rat strains with contrasting nervous system excitability
Source: PLoS One. 2026 Jun 3;21(6):e0350674. doi: 10.1371/journal.pone.0350674 (PMC13232848; doi:10.1371/journal.pone.0350674)
Supplement: S7 Table — (XLSX) [file pone.0350674.s009.xlsx]

## Sheet: Fig6_nodes_merged
#node	identifier	node_degree	gene id	baseMean	log2FoldChange	padj	Direction
Agt	10116.ENSRNOP00000024917	12	ENSRNOG00000018445	2980.79	-0.384001	0.000125871	higher in HT
Apoe	10116.ENSRNOP00000071702	8	ENSRNOG00000018454	38277	-0.167052	0.0395581	higher in HT
Bmp4	10116.ENSRNOP00000012957	6	ENSRNOG00000009694	116.89	-0.488551	0.0258455	higher in HT
C1qtnf1	10116.ENSRNOP00000070390	0	ENSRNOG00000003259	110.133	-0.624194	0.0434692	higher in HT
Cbs	10116.ENSRNOP00000039968	2	ENSRNOG00000029528	1160.79	-0.201842	0.00205694	higher in HT
Cd4	10116.ENSRNOP00000021915	12	ENSRNOG00000016294	65.6787	0.860133	0.0426223	higher in LT
Cd74	10116.ENSRNOP00000025354	5	ENSRNOG00000018735	32.3766	0.87807	0.0051777	higher in LT
Chi3l1	10116.ENSRNOP00000074871	0	ENSRNOG00000053272	1396.09	-0.317338	1.20003e-05	higher in HT
Csf1r	10116.ENSRNOP00000040411	7	ENSRNOG00000018414	1397.03	-0.169208	0.0199045	higher in HT
Dennd2b	10116.ENSRNOP00000061141	0	ENSRNOG00000013934	1008.59	-0.183555	0.0124561	higher in HT
Dnaja1	10116.ENSRNOP00000010061	0	ENSRNOG00000007029	2473.84	0.15111	0.00970727	higher in LT
Ednra	10116.ENSRNOP00000054967	2	ENSRNOG00000012721	110.04	-0.570112	0.0397374	higher in HT
Ephb1	10116.ENSRNOP00000010634	0	ENSRNOG00000007865	619.741	-0.20418	0.0408996	higher in HT
Ezr	10116.ENSRNOP00000046593	3	ENSRNOG00000018524	1271.59	-0.232727	0.00518478	higher in HT
Fgfr3	10116.ENSRNOP00000072062	3	ENSRNOG00000016818	1634.6	-0.241266	0.000229808	higher in HT
Flcn	10116.ENSRNOP00000004412	0	ENSRNOG00000003302	900.516	0.135084	0.0444495	higher in LT
Flt1	10116.ENSRNOP00000001248	5	ENSRNOG00000000940	1466.71	-0.165667	0.0185529	higher in HT
Gpr37l1	10116.ENSRNOP00000008282	2	ENSRNOG00000006237	4045.1	-0.217402	0.00707008	higher in HT
Gsn	10116.ENSRNOP00000025857	3	ENSRNOG00000018991	1895.13	-0.343333	2.76485e-05	higher in HT
Ilk	10116.ENSRNOP00000025906	1	ENSRNOG00000018993	1116.8	-0.143793	0.0352738	higher in HT
Laptm5	10116.ENSRNOP00000015198	2	ENSRNOG00000011054	375.855	-0.369002	0.000482453	higher in HT
Lpar1	10116.ENSRNOP00000043652	1	ENSRNOG00000013656	763.782	-0.254252	0.00429296	higher in HT
Map4k4	10116.ENSRNOP00000074373	0	ENSRNOG00000014013	2780.99	-0.138017	0.000768413	higher in HT
Ndrg4	10116.ENSRNOP00000044520	1	ENSRNOG00000012482	20473	0.107713	0.00863396	higher in LT
Nptn	10116.ENSRNOP00000012091	0	ENSRNOG00000009029	8174.53	0.11378	0.00331989	higher in LT
Ntrk2	10116.ENSRNOP00000073595	7	ENSRNOG00000018839	13545.6	-0.0949193	0.0126144	higher in HT
Ntsr2	10116.ENSRNOP00000067549	3	ENSRNOG00000049054	1935.69	-0.25053	0.00233758	higher in HT
P2rx7	10116.ENSRNOP00000071169	0	ENSRNOG00000001296	227.256	-0.984085	2.88885e-22	higher in HT
Pdgfrb	10116.ENSRNOP00000060534	10	ENSRNOG00000018461	672.424	-0.347289	2.53537e-06	higher in HT
Pja2	10116.ENSRNOP00000072362	0	ENSRNOG00000015528	10948.1	0.116793	0.0159438	higher in LT
Prmt1	10116.ENSRNOP00000063624	0	ENSRNOG00000026109	84.4743	0.787135	0.0202676	higher in LT
Rap1gds1	10116.ENSRNOP00000071795	0	ENSRNOG00000015987	3241.52	0.189765	4.61159e-05	higher in LT
Rasgrp1	10116.ENSRNOP00000007687	1	ENSRNOG00000005404	5099.94	0.271454	1.14361e-06	higher in LT
Rgs2	10116.ENSRNOP00000005156	1	ENSRNOG00000003687	255.679	0.365569	0.0132965	higher in LT
Ripk1	10116.ENSRNOP00000023962	0	ENSRNOG00000017787	264.753	-0.339255	0.0408996	higher in HT
Rit2	10116.ENSRNOP00000023871	1	ENSRNOG00000017568	1179.26	0.172159	0.0200408	higher in LT
Sash1	10116.ENSRNOP00000017688	0	ENSRNOG00000013160	2371.4	-0.205861	0.0051777	higher in HT
Serpinf2	10116.ENSRNOP00000004322	1	ENSRNOG00000003233	50.0379	3.32881	8.45273e-06	higher in LT
Sfrp2	10116.ENSRNOP00000012659	1	ENSRNOG00000009465	86.9393	0.653742	0.00157584	higher in LT
Slc9a3r1	10116.ENSRNOP00000004351	2	ENSRNOG00000003232	771.593	-0.26477	0.00411171	higher in HT
Sorbs3	10116.ENSRNOP00000012056	0	ENSRNOG00000008829	810.428	-0.312656	1.27859e-06	higher in HT
Sox2	10116.ENSRNOP00000016236	2	ENSRNOG00000012199	1412.23	-0.22856	0.000165304	higher in HT
Stk4	10116.ENSRNOP00000061873	0	ENSRNOG00000013529	684.662	0.187037	0.0127981	higher in LT
Tgfb2	10116.ENSRNOP00000003313	2	ENSRNOG00000002418	711.299	-0.19423	0.0472629	higher in HT
Tnfaip8l3	10116.ENSRNOP00000034357	0	ENSRNOG00000024230	442.001	0.370389	0.000350079	higher in LT
Trem2	10116.ENSRNOP00000018351	4	ENSRNOG00000013578	101.305	-0.62109	0.00120339	higher in HT
Vegfa	10116.ENSRNOP00000026637	8	ENSRNOG00000019598	2380.11	-0.201094	0.00967836	higher in HT
