# Supplementary material for: Transcriptomic profile of the hippocampus of rat strains with contrasting nervous system excitability
Source: PLoS One. 2026 Jun 3;21(6):e0350674. doi: 10.1371/journal.pone.0350674 (PMC13232848; doi:10.1371/journal.pone.0350674)
Supplement: S8 Table — (TSV) [file pone.0350674.s010.tsv]

#node	identifier	node_degree
ATP6	10116.ENSRNOP00000049769	11
Abo	10116.ENSRNOP00000039997	0
Acer2	10116.ENSRNOP00000010056	1
Acot7	10116.ENSRNOP00000014213	1
Acsm5	10116.ENSRNOP00000043828	2
Acss1	10116.ENSRNOP00000009627	2
Actr2	10116.ENSRNOP00000006607	2
Adam23	10116.ENSRNOP00000042857	0
Adamts8	10116.ENSRNOP00000007358	0
Adcy3	10116.ENSRNOP00000005389	5
Adgrb3	10116.ENSRNOP00000016194	1
Adhfe1	10116.ENSRNOP00000009462	4
Aftph	10116.ENSRNOP00000053783	4
Agt	10116.ENSRNOP00000024917	2
Aifm3	10116.ENSRNOP00000048427	1
Akr1b8	10116.ENSRNOP00000065713	0
Akt2	10116.ENSRNOP00000025303	3
Aldh16a1	10116.ENSRNOP00000027992	1
Aldh1a1	10116.ENSRNOP00000024000	2
Ankrd12	10116.ENSRNOP00000017613	0
Anxa6	10116.ENSRNOP00000014464	0
Ap1g2	10116.ENSRNOP00000036180	5
Ap1s1	10116.ENSRNOP00000001918	6
Ap1s2	10116.ENSRNOP00000063764	6
Apln	10116.ENSRNOP00000005331	0
Apobec1	10116.ENSRNOP00000020735	0
Apoe	10116.ENSRNOP00000071702	7
Appl2	10116.ENSRNOP00000010986	2
Arhgef10	10116.ENSRNOP00000064046	1
Arid5a	10116.ENSRNOP00000071542	0
Armc10	10116.ENSRNOP00000042700	0
Arsb	10116.ENSRNOP00000014860	3
Arsg	10116.ENSRNOP00000005257	2
Aspdh	10116.ENSRNOP00000073291	1
Atcay	10116.ENSRNOP00000045560	0
Atl1	10116.ENSRNOP00000041993	0
Atp13a5	10116.ENSRNOP00000036765	0
Atp1a3	10116.ENSRNOP00000027497	4
Atp1b1	10116.ENSRNOP00000003932	4
Atp2a2	10116.ENSRNOP00000024347	3
Atp6v1a	10116.ENSRNOP00000076121	2
Atrn	10116.ENSRNOP00000028847	0
B3galt6	10116.ENSRNOP00000027060	2
B3gnt2	10116.ENSRNOP00000012286	1
Bbs1	10116.ENSRNOP00000026915	0
Bcat1	10116.ENSRNOP00000021193	1
Bin2	10116.ENSRNOP00000039630	0
Bmp4	10116.ENSRNOP00000012957	2
Bmp6	10116.ENSRNOP00000018359	1
Bora	10116.ENSRNOP00000035098	0
Bpgm	10116.ENSRNOP00000070911	0
Bscl2	10116.ENSRNOP00000069562	0
C1ql1	10116.ENSRNOP00000003986	0
C1qtnf1	10116.ENSRNOP00000070390	0
COX1	10116.ENSRNOP00000039048	9
COX2	10116.ENSRNOP00000046414	11
COX3	10116.ENSRNOP00000051326	11
CYTB	10116.ENSRNOP00000047954	9
Ca4	10116.ENSRNOP00000003908	1
Cabcoco1	10116.ENSRNOP00000000785	0
Cadps	10116.ENSRNOP00000012153	0
Cadps2	10116.ENSRNOP00000060154	0
Camk2a	10116.ENSRNOP00000041940	5
Cand1	10116.ENSRNOP00000010720	4
Carmil3	10116.ENSRNOP00000036263	0
Cbs	10116.ENSRNOP00000039968	1
Cc2d2a	10116.ENSRNOP00000074960	2
Ccdc122	10116.ENSRNOP00000034241	0
Cd200	10116.ENSRNOP00000055253	0
Cd4	10116.ENSRNOP00000021915	1
Cd55	10116.ENSRNOP00000005284	1
Cd63	10116.ENSRNOP00000071571	0
Cd74	10116.ENSRNOP00000025354	12
Cdk19	10116.ENSRNOP00000000713	2
Cdkl2	10116.ENSRNOP00000045371	0
Cdkl3	10116.ENSRNOP00000072310	0
Cdnf	10116.ENSRNOP00000030751	0
Celsr1	10116.ENSRNOP00000029944	0
Cep170b	10116.ENSRNOP00000033816	0
Cfap298	10116.ENSRNOP00000030489	0
Chchd5	10116.ENSRNOP00000024942	0
Chi3l1	10116.ENSRNOP00000074871	2
Chrdl1	10116.ENSRNOP00000006008	1
Ckmt1	10116.ENSRNOP00000044253	1
Cldn10	10116.ENSRNOP00000070015	0
Clec11a	10116.ENSRNOP00000025949	0
Clip2	10116.ENSRNOP00000035734	0
Clu	10116.ENSRNOP00000072116	4
Clybl	10116.ENSRNOP00000018918	3
Cmss1	10116.ENSRNOP00000031451	0
Cmtm5	10116.ENSRNOP00000022664	1
Cnn3	10116.ENSRNOP00000015579	0
Cntnap5c	10116.ENSRNOP00000062287	0
Cobll1	10116.ENSRNOP00000001607	0
Col20a1	10116.ENSRNOP00000049790	9
Col26a1	10116.ENSRNOP00000056286	9
Col27a1	10116.ENSRNOP00000010333	9
Col4a1	10116.ENSRNOP00000054197	10
Col4a2	10116.ENSRNOP00000054270	10
Col4a5	10116.ENSRNOP00000058823	10
Col6a1	10116.ENSRNOP00000001679	4
Col8a2	10116.ENSRNOP00000014388	9
Col9a2	10116.ENSRNOP00000049994	11
Cops6	10116.ENSRNOP00000001820	5
Coro7	10116.ENSRNOP00000044567	0
Cplx1	10116.ENSRNOP00000058432	6
Crlf1	10116.ENSRNOP00000056846	0
Crtc1	10116.ENSRNOP00000030925	0
Crym	10116.ENSRNOP00000073313	1
Csdc2	10116.ENSRNOP00000007091	0
Cse1l	10116.ENSRNOP00000010210	1
Csf1r	10116.ENSRNOP00000040411	2
Csmd2	10116.ENSRNOP00000073789	0
Cst3	10116.ENSRNOP00000007175	1
Ctdsp1	10116.ENSRNOP00000020646	0
Cul2	10116.ENSRNOP00000074075	8
Cyp4f4	10116.ENSRNOP00000039545	0
Cyp4f6	10116.ENSRNOP00000059924	1
Cyp4v3	10116.ENSRNOP00000019302	0
Cyp7b1	10116.ENSRNOP00000013116	2
Cys1	10116.ENSRNOP00000071585	0
Cyth4	10116.ENSRNOP00000071361	0
Daam2	10116.ENSRNOP00000074902	0
Dbp	10116.ENSRNOP00000028547	2
Dchs1	10116.ENSRNOP00000040147	0
Dcn	10116.ENSRNOP00000006070	7
Dcst2	10116.ENSRNOP00000072613	0
Dcun1d3	10116.ENSRNOP00000019167	2
Ddx39b	10116.ENSRNOP00000001115	3
Dele1	10116.ENSRNOP00000026273	0
Dennd2b	10116.ENSRNOP00000061141	3
Dennd5a	10116.ENSRNOP00000017485	2
Dgka	10116.ENSRNOP00000038628	2
Dhx8	10116.ENSRNOP00000072141	2
Diaph1	10116.ENSRNOP00000057176	2
Dlc1	10116.ENSRNOP00000075006	1
Dnah9	10116.ENSRNOP00000005583	0
Dnaja1	10116.ENSRNOP00000010061	2
Dnajc10	10116.ENSRNOP00000009839	4
Dner	10116.ENSRNOP00000076139	0
Dpysl3	10116.ENSRNOP00000025880	3
Dpysl4	10116.ENSRNOP00000029334	1
Drosha	10116.ENSRNOP00000050633	3
Dync1i1	10116.ENSRNOP00000013184	5
Dync1li1	10116.ENSRNOP00000014532	6
Edil3	10116.ENSRNOP00000061460	0
Ednra	10116.ENSRNOP00000054967	4
Eef2	10116.ENSRNOP00000041821	12
Efcab6	10116.ENSRNOP00000015447	0
Efemp2	10116.ENSRNOP00000072344	0
Efhd1	10116.ENSRNOP00000021168	0
Efr3a	10116.ENSRNOP00000048877	0
Ehmt1	10116.ENSRNOP00000074513	1
Eif4a2	10116.ENSRNOP00000002484	8
Eloa	10116.ENSRNOP00000059109	2
Elovl2	10116.ENSRNOP00000019756	0
Epas1	10116.ENSRNOP00000075020	3
Epha10	10116.ENSRNOP00000053334	1
Ephb1	10116.ENSRNOP00000010634	1
Epm2aip1	10116.ENSRNOP00000052902	0
Etfb	10116.ENSRNOP00000024083	1
Exoc8	10116.ENSRNOP00000026757	2
Exosc8	10116.ENSRNOP00000073348	1
Ezr	10116.ENSRNOP00000046593	4
F13a1	10116.ENSRNOP00000021568	1
F3	10116.ENSRNOP00000015836	0
Faap100	10116.ENSRNOP00000051857	3
Fam107a	10116.ENSRNOP00000057872	0
Fam124a	10116.ENSRNOP00000044561	0
Fam20a	10116.ENSRNOP00000005367	10
Fcgrt	10116.ENSRNOP00000027944	0
Fcho1	10116.ENSRNOP00000049715	0
Fgfr3	10116.ENSRNOP00000072062	3
Fhdc1	10116.ENSRNOP00000060810	0
Flcn	10116.ENSRNOP00000004412	1
Flnc	10116.ENSRNOP00000070379	2
Flt1	10116.ENSRNOP00000001248	1
Fundc2	10116.ENSRNOP00000036105	0
Fuz	10116.ENSRNOP00000070688	0
Fxyd1	10116.ENSRNOP00000028624	3
Fzd2	10116.ENSRNOP00000036154	2
Fzd6	10116.ENSRNOP00000006195	2
Gabarapl1	10116.ENSRNOP00000075223	1
Gabra1	10116.ENSRNOP00000004725	4
Gabrr2	10116.ENSRNOP00000009973	1
Gad1	10116.ENSRNOP00000072778	8
Gad2	10116.ENSRNOP00000024901	8
Gal	10116.ENSRNOP00000020425	0
Gal3st4	10116.ENSRNOP00000001855	0
Galnt1	10116.ENSRNOP00000022117	2
Garem2	10116.ENSRNOP00000066748	1
Gatm	10116.ENSRNOP00000000181	2
Gcnt4	10116.ENSRNOP00000070953	0
Gdi1	10116.ENSRNOP00000070171	8
Gfap	10116.ENSRNOP00000032389	2
Gfra1	10116.ENSRNOP00000023667	1
Ggact	10116.ENSRNOP00000000118	0
Ghitm	10116.ENSRNOP00000018723	0
Gipc3	10116.ENSRNOP00000027951	1
Gja1	10116.ENSRNOP00000001054	2
Glg1	10116.ENSRNOP00000025570	0
Gmpr2	10116.ENSRNOP00000070108	1
Gna12	10116.ENSRNOP00000001654	5
Gna13	10116.ENSRNOP00000051938	8
Gnai1	10116.ENSRNOP00000074036	11
Golga2	10116.ENSRNOP00000074890	2
Golga7	10116.ENSRNOP00000033324	0
Got1	10116.ENSRNOP00000022309	6
Gpm6b	10116.ENSRNOP00000070988	0
Gpr17	10116.ENSRNOP00000032046	1
Gpr34	10116.ENSRNOP00000057707	0
Gpr37l1	10116.ENSRNOP00000008282	2
Gprc5b	10116.ENSRNOP00000072971	0
Gramd1a	10116.ENSRNOP00000028660	1
Gramd2b	10116.ENSRNOP00000020570	1
Grik1	10116.ENSRNOP00000045594	3
Grin2c	10116.ENSRNOP00000004477	4
Gsn	10116.ENSRNOP00000025857	0
Gstm1	10116.ENSRNOP00000039050	2
Gstz1	10116.ENSRNOP00000065390	1
Gtpbp4	10116.ENSRNOP00000064860	10
Gucy1a1	10116.ENSRNOP00000017190	0
Gypc	10116.ENSRNOP00000049537	0
Hba-a2	10116.ENSRNOP00000044081	2
Hbb-b1	10116.ENSRNOP00000068875	1
Hcn1	10116.ENSRNOP00000073952	0
Hcrt	10116.ENSRNOP00000025547	0
Hdac5	10116.ENSRNOP00000052059	0
Herc3	10116.ENSRNOP00000010241	0
Hexb	10116.ENSRNOP00000044480	0
Hmgcs2	10116.ENSRNOP00000026122	0
Hsd11b1	10116.ENSRNOP00000050581	0
Hspa12a	10116.ENSRNOP00000024548	3
Hspa4l	10116.ENSRNOP00000015474	3
Idh3b	10116.ENSRNOP00000009681	3
Idua	10116.ENSRNOP00000000048	1
Ift81	10116.ENSRNOP00000061697	1
Ift88	10116.ENSRNOP00000068425	3
Igdcc4	10116.ENSRNOP00000063585	0
Igsf3	10116.ENSRNOP00000074253	0
Il33	10116.ENSRNOP00000022056	0
Ilk	10116.ENSRNOP00000025906	2
Ina	10116.ENSRNOP00000027417	3
Inafm1	10116.ENSRNOP00000065106	0
Irf5	10116.ENSRNOP00000010001	0
Irf7	10116.ENSRNOP00000023504	2
Irf9	10116.ENSRNOP00000026364	2
Ist1	10116.ENSRNOP00000020365	1
Isyna1	10116.ENSRNOP00000026821	0
Itga7	10116.ENSRNOP00000028983	11
Kank1	10116.ENSRNOP00000021496	0
Kank2	10116.ENSRNOP00000048736	0
Kank4	10116.ENSRNOP00000061603	0
Kbtbd11	10116.ENSRNOP00000016420	0
Kcnab1	10116.ENSRNOP00000072289	1
Kcnh2	10116.ENSRNOP00000013800	1
Kcnip3	10116.ENSRNOP00000071572	0
Kcp	10116.ENSRNOP00000043530	0
Kif3a	10116.ENSRNOP00000009999	4
Kif5b	10116.ENSRNOP00000023860	7
Kifap3	10116.ENSRNOP00000071523	4
Kifc2	10116.ENSRNOP00000074479	4
Klc1	10116.ENSRNOP00000060469	7
Klhdc7a	10116.ENSRNOP00000064116	0
Klhl12	10116.ENSRNOP00000005832	4
Klhl9	10116.ENSRNOP00000061990	2
LOC500035	10116.ENSRNOP00000050905	0
Lamb1	10116.ENSRNOP00000008321	4
Lamb2	10116.ENSRNOP00000065052	4
Lamc3	10116.ENSRNOP00000071272	4
Lancl1	10116.ENSRNOP00000018293	0
Laptm5	10116.ENSRNOP00000015198	1
Lasp1	10116.ENSRNOP00000005522	1
Lats2	10116.ENSRNOP00000072969	2
Leng8	10116.ENSRNOP00000025338	0
Lgals3	10116.ENSRNOP00000070344	0
Lhx2	10116.ENSRNOP00000014452	0
Lmcd1	10116.ENSRNOP00000007523	0
Lmtk2	10116.ENSRNOP00000050872	0
Lpar1	10116.ENSRNOP00000043652	4
Lrch4	10116.ENSRNOP00000001899	1
Lrp10	10116.ENSRNOP00000015468	1
Lrp4	10116.ENSRNOP00000021353	0
Lrrc8a	10116.ENSRNOP00000031726	1
Lypd1	10116.ENSRNOP00000004741	0
Lyrm1	10116.ENSRNOP00000035782	0
Magee1	10116.ENSRNOP00000054396	0
Mal2	10116.ENSRNOP00000011485	0
Mall	10116.ENSRNOP00000021082	0
Map4k4	10116.ENSRNOP00000074373	0
Mapt	10116.ENSRNOP00000040951	17
Mast2	10116.ENSRNOP00000072064	0
Mau2	10116.ENSRNOP00000027846	0
Mcam	10116.ENSRNOP00000010464	6
Mcf2l	10116.ENSRNOP00000075224	1
Mcm7	10116.ENSRNOP00000001825	3
Mdh1	10116.ENSRNOP00000011429	3
Me1	10116.ENSRNOP00000071968	2
Med20	10116.ENSRNOP00000018523	2
Med25	10116.ENSRNOP00000027675	2
Mertk	10116.ENSRNOP00000023419	0
Mfge8	10116.ENSRNOP00000060643	1
Mgst1	10116.ENSRNOP00000010579	1
Mical2	10116.ENSRNOP00000074877	1
Mid1ip1	10116.ENSRNOP00000004305	0
Mlc1	10116.ENSRNOP00000052732	0
Moxd1	10116.ENSRNOP00000057945	0
Mphosph6	10116.ENSRNOP00000067833	3
Mras	10116.ENSRNOP00000045851	2
Mroh7	10116.ENSRNOP00000072770	0
Mrps10	10116.ENSRNOP00000074250	11
Msx1	10116.ENSRNOP00000009101	0
Mtap	10116.ENSRNOP00000031214	1
Mtch2	10116.ENSRNOP00000072917	0
Mtmr1	10116.ENSRNOP00000069284	4
Mtmr12	10116.ENSRNOP00000036677	0
Mtss2	10116.ENSRNOP00000023645	0
Mx2	10116.ENSRNOP00000002695	2
Mxi1	10116.ENSRNOP00000040770	0
Myh6	10116.ENSRNOP00000023301	0
Myo10	10116.ENSRNOP00000063102	1
Mzf1	10116.ENSRNOP00000055361	0
ND1	10116.ENSRNOP00000049172	11
ND2	10116.ENSRNOP00000043885	11
ND3	10116.ENSRNOP00000039725	11
ND5	10116.ENSRNOP00000044573	11
Nacc2	10116.ENSRNOP00000024786	0
Ncan	10116.ENSRNOP00000062123	2
Nceh1	10116.ENSRNOP00000017805	1
Nckap1	10116.ENSRNOP00000059233	9
Nckap5	10116.ENSRNOP00000029665	0
Ncln	10116.ENSRNOP00000007110	1
Ncs1	10116.ENSRNOP00000011648	0
Ndfip1	10116.ENSRNOP00000018499	0
Ndn	10116.ENSRNOP00000013464	0
Ndrg4	10116.ENSRNOP00000044520	0
Ndufv1	10116.ENSRNOP00000024517	13
Nefh	10116.ENSRNOP00000011604	2
Nefm	10116.ENSRNOP00000018637	4
Nelfb	10116.ENSRNOP00000012978	1
Neurl1	10116.ENSRNOP00000068189	0
Nfasc	10116.ENSRNOP00000057594	0
Nfia	10116.ENSRNOP00000073444	0
Nfrkb	10116.ENSRNOP00000071517	1
Niban2	10116.ENSRNOP00000021689	0
Nit2	10116.ENSRNOP00000034144	5
Nkrf	10116.ENSRNOP00000075871	0
Npc2	10116.ENSRNOP00000016076	0
Nptn	10116.ENSRNOP00000012091	1
Nr1h2	10116.ENSRNOP00000026862	1
Nr2c1	10116.ENSRNOP00000071901	0
Nr2e1	10116.ENSRNOP00000064408	0
Nrbp2	10116.ENSRNOP00000068541	0
Nrn1	10116.ENSRNOP00000066878	2
Nsf	10116.ENSRNOP00000006361	5
Nsg1	10116.ENSRNOP00000008030	0
Nsg2	10116.ENSRNOP00000028069	0
Nsmf	10116.ENSRNOP00000045393	0
Nt5c3a	10116.ENSRNOP00000071357	2
Ntrk2	10116.ENSRNOP00000073595	2
Ntsr2	10116.ENSRNOP00000067549	0
Nuak2	10116.ENSRNOP00000000039	0
Nucks1	10116.ENSRNOP00000065540	0
Nwd1	10116.ENSRNOP00000069961	0
Ogfod1	10116.ENSRNOP00000026118	0
Olfml1	10116.ENSRNOP00000073433	0
Olig1	10116.ENSRNOP00000002827	0
Olr59	10116.ENSRNOP00000025097	0
Oplah	10116.ENSRNOP00000074523	3
Orc4	10116.ENSRNOP00000006937	1
Otoa	10116.ENSRNOP00000023591	0
P2rx4	10116.ENSRNOP00000001752	2
P2rx7	10116.ENSRNOP00000071169	1
P2ry12	10116.ENSRNOP00000018600	1
P3h3	10116.ENSRNOP00000021578	8
Pabpc1	10116.ENSRNOP00000012775	3
Palm	10116.ENSRNOP00000013762	0
Pam	10116.ENSRNOP00000046774	0
Panx2	10116.ENSRNOP00000069647	0
Parvb	10116.ENSRNOP00000074569	2
Patj	10116.ENSRNOP00000010211	0
Pcdha4	10116.ENSRNOP00000027340	0
Pcdhb10	10116.ENSRNOP00000064641	0
Pcdhga2	10116.ENSRNOP00000046943	0
Pcdhga7	10116.ENSRNOP00000027015	0
Pcdhga8	10116.ENSRNOP00000027009	0
Pcdhgb8	10116.ENSRNOP00000026967	0
Pcdhgc3	10116.ENSRNOP00000074958	0
Pcsk6	10116.ENSRNOP00000015845	0
Pdgfrb	10116.ENSRNOP00000060534	2
Pdilt	10116.ENSRNOP00000020817	0
Pdlim4	10116.ENSRNOP00000064261	2
Penk	10116.ENSRNOP00000074581	1
Pgm2l1	10116.ENSRNOP00000022963	3
Pgm5	10116.ENSRNOP00000020763	1
Phyh	10116.ENSRNOP00000024362	0
Phyhd1	10116.ENSRNOP00000022552	0
Pigh	10116.ENSRNOP00000014775	0
Pip5kl1	10116.ENSRNOP00000067014	3
Pitpnm1	10116.ENSRNOP00000025084	0
Pja2	10116.ENSRNOP00000072362	0
Pla2g7	10116.ENSRNOP00000031958	4
Plac9	10116.ENSRNOP00000014964	0
Plat	10116.ENSRNOP00000025764	2
Plcd1	10116.ENSRNOP00000042824	5
Plcd4	10116.ENSRNOP00000022234	4
Plch2	10116.ENSRNOP00000019096	2
Plekhb1	10116.ENSRNOP00000025245	0
Plekhd1	10116.ENSRNOP00000055103	0
Plekhg3	10116.ENSRNOP00000008573	3
Plin2	10116.ENSRNOP00000009749	0
Plod2	10116.ENSRNOP00000053546	9
Plpp3	10116.ENSRNOP00000011237	1
Plrg1	10116.ENSRNOP00000009112	3
Pltp	10116.ENSRNOP00000022594	4
Plxnb2	10116.ENSRNOP00000010467	1
Plxnb3	10116.ENSRNOP00000072671	1
Pmepa1	10116.ENSRNOP00000067298	1
Pmvk	10116.ENSRNOP00000028095	0
Pnma8b	10116.ENSRNOP00000022610	0
Pnp	10116.ENSRNOP00000013582	2
Polr3gl	10116.ENSRNOP00000028801	1
Polr3k	10116.ENSRNOP00000024096	1
Pomt1	10116.ENSRNOP00000015214	1
Pomt2	10116.ENSRNOP00000016242	1
Pon2	10116.ENSRNOP00000033943	0
Pop4	10116.ENSRNOP00000020474	1
Ppp1r15b	10116.ENSRNOP00000034252	2
Ppp1r1a	10116.ENSRNOP00000052146	0
Ppp1r1b	10116.ENSRNOP00000034614	0
Ppp1r3c	10116.ENSRNOP00000024941	1
Ppp1r9b	10116.ENSRNOP00000074026	1
Ppp2r2b	10116.ENSRNOP00000071716	1
Pptc7	10116.ENSRNOP00000030546	0
Prdm16	10116.ENSRNOP00000064955	0
Prelp	10116.ENSRNOP00000004241	1
Prepl	10116.ENSRNOP00000070154	0
Prmt1	10116.ENSRNOP00000063624	1
Prnp	10116.ENSRNOP00000028881	3
Prpf4b	10116.ENSRNOP00000022902	1
Prrc2a	10116.ENSRNOP00000075873	0
Prss12	10116.ENSRNOP00000021116	0
Psat1	10116.ENSRNOP00000074840	0
Psd	10116.ENSRNOP00000026378	0
Psd2	10116.ENSRNOP00000026112	0
Psma2	10116.ENSRNOP00000066950	8
Psma4	10116.ENSRNOP00000018173	8
Ptgs1	10116.ENSRNOP00000010218	1
Ptov1	10116.ENSRNOP00000027580	0
Pttg1ip	10116.ENSRNOP00000001638	0
Pusl1	10116.ENSRNOP00000074040	3
Pyroxd2	10116.ENSRNOP00000021257	0
RGD1310587	10116.ENSRNOP00000003177	0
RGD1311595	10116.ENSRNOP00000032296	0
RGD1311946	10116.ENSRNOP00000037591	0
RGD1559441	10116.ENSRNOP00000049151	0
RGD1565166	10116.ENSRNOP00000031136	0
RT1-CE10	10116.ENSRNOP00000039057	4
Rab11a	10116.ENSRNOP00000015598	4
Rab13	10116.ENSRNOP00000071741	4
Rab14	10116.ENSRNOP00000025649	2
Rab29	10116.ENSRNOP00000067600	0
Rab7b	10116.ENSRNOP00000009280	4
Rabgap1l	10116.ENSRNOP00000003671	0
Rack1	10116.ENSRNOP00000074147	9
Rap1gds1	10116.ENSRNOP00000071795	1
Rapgef3	10116.ENSRNOP00000069952	2
Rasgrp1	10116.ENSRNOP00000007687	1
Rbm20	10116.ENSRNOP00000051570	0
Rcn2	10116.ENSRNOP00000021817	0
Reep5	10116.ENSRNOP00000027345	0
Reln	10116.ENSRNOP00000058574	2
Rgmb	10116.ENSRNOP00000066746	0
Rgs2	10116.ENSRNOP00000005156	2
Rhbdl1	10116.ENSRNOP00000026971	0
Riok3	10116.ENSRNOP00000034041	1
Ripk1	10116.ENSRNOP00000023962	0
Ripor1	10116.ENSRNOP00000069592	0
Rit2	10116.ENSRNOP00000023871	2
Rlbp1	10116.ENSRNOP00000022962	0
Rnd3	10116.ENSRNOP00000006111	1
Rnf14	10116.ENSRNOP00000064970	0
Rnf157	10116.ENSRNOP00000064600	0
Rnf208	10116.ENSRNOP00000014087	0
Rnls	10116.ENSRNOP00000028098	0
Rnpepl1	10116.ENSRNOP00000066384	0
Rpl14	10116.ENSRNOP00000073315	10
Rplp0	10116.ENSRNOP00000001518	12
Rps15	10116.ENSRNOP00000035156	10
Rpusd1	10116.ENSRNOP00000015206	1
Rsf1	10116.ENSRNOP00000031549	0
Rtel1	10116.ENSRNOP00000051909	0
Rtn4	10116.ENSRNOP00000006443	2
S100b	10116.ENSRNOP00000001743	0
S1pr1	10116.ENSRNOP00000052627	1
S1pr3	10116.ENSRNOP00000019473	3
Sall1	10116.ENSRNOP00000018628	0
Sap25	10116.ENSRNOP00000072688	0
Sash1	10116.ENSRNOP00000017688	0
Sat1	10116.ENSRNOP00000068531	0
Scara3	10116.ENSRNOP00000022015	0
Scg3	10116.ENSRNOP00000014491	1
Scn2b	10116.ENSRNOP00000021819	3
Scoc	10116.ENSRNOP00000005124	0
Scpep1	10116.ENSRNOP00000003219	0
Sdf4	10116.ENSRNOP00000027215	0
Sec14l5	10116.ENSRNOP00000057965	0
Sec23a	10116.ENSRNOP00000006369	5
Selplg	10116.ENSRNOP00000000888	1
Septin11	10116.ENSRNOP00000062626	0
Serinc2	10116.ENSRNOP00000017577	0
Serpine2	10116.ENSRNOP00000020919	2
Serpinf2	10116.ENSRNOP00000004322	1
Serpini1	10116.ENSRNOP00000013905	0
Sertm1	10116.ENSRNOP00000018781	0
Sfrp2	10116.ENSRNOP00000012659	2
Sfswap	10116.ENSRNOP00000001235	0
Sft2d2	10116.ENSRNOP00000004065	0
Sfxn5	10116.ENSRNOP00000054347	0
Sh3glb2	10116.ENSRNOP00000075076	3
Shank1	10116.ENSRNOP00000026100	3
Shroom1	10116.ENSRNOP00000066767	0
Siglec5	10116.ENSRNOP00000034882	0
Ska3	10116.ENSRNOP00000033626	1
Slc14a1	10116.ENSRNOP00000065722	0
Slc15a2	10116.ENSRNOP00000003189	0
Slc1a3	10116.ENSRNOP00000022319	0
Slc1a4	10116.ENSRNOP00000007002	0
Slc2a1	10116.ENSRNOP00000061340	0
Slc2a5	10116.ENSRNOP00000068562	0
Slc32a1	10116.ENSRNOP00000020720	5
Slc35d3	10116.ENSRNOP00000016400	0
Slc3a1	10116.ENSRNOP00000009581	0
Slc3a2	10116.ENSRNOP00000025196	0
Slc4a3	10116.ENSRNOP00000027337	0
Slc9a3r1	10116.ENSRNOP00000004351	2
Slco1c1	10116.ENSRNOP00000013230	0
Slco2b1	10116.ENSRNOP00000024281	0
Slitrk5	10116.ENSRNOP00000066274	2
Slx4	10116.ENSRNOP00000031220	1
Smap1	10116.ENSRNOP00000067166	0
Smc2	10116.ENSRNOP00000061673	2
Smoc2	10116.ENSRNOP00000071488	0
Snap25	10116.ENSRNOP00000007998	6
Snca	10116.ENSRNOP00000030609	12
Snf8	10116.ENSRNOP00000008964	0
Snx14	10116.ENSRNOP00000053662	0
Snx15	10116.ENSRNOP00000028511	1
Snx19	10116.ENSRNOP00000020041	0
Sod2	10116.ENSRNOP00000025794	4
Sorbs3	10116.ENSRNOP00000012056	0
Sorcs3	10116.ENSRNOP00000059656	1
Sox2	10116.ENSRNOP00000016236	0
Sox8	10116.ENSRNOP00000025494	0
Sox9	10116.ENSRNOP00000003511	0
Sparc	10116.ENSRNOP00000017486	2
Sparcl1	10116.ENSRNOP00000020357	1
Spc25	10116.ENSRNOP00000008837	2
Spon1	10116.ENSRNOP00000074092	0
Srebf1	10116.ENSRNOP00000050057	0
St6galnac4	10116.ENSRNOP00000065708	0
Stab2	10116.ENSRNOP00000056294	0
Stk4	10116.ENSRNOP00000061873	1
Sts	10116.ENSRNOP00000043915	3
Stxbp1	10116.ENSRNOP00000021189	7
Sv2a	10116.ENSRNOP00000028760	4
Swap70	10116.ENSRNOP00000013276	3
Syt1	10116.ENSRNOP00000069194	7
Syt17	10116.ENSRNOP00000023090	0
Tagln2	10116.ENSRNOP00000011208	0
Tars1	10116.ENSRNOP00000075146	2
Tars3	10116.ENSRNOP00000041293	2
Tbkbp1	10116.ENSRNOP00000012461	0
Tbx19	10116.ENSRNOP00000062131	0
Tctn1	10116.ENSRNOP00000035012	2
Tenm3	10116.ENSRNOP00000017625	0
Tgfb2	10116.ENSRNOP00000003313	1
Tgoln2	10116.ENSRNOP00000019713	5
Thra	10116.ENSRNOP00000012340	0
Thumpd2	10116.ENSRNOP00000011000	0
Tm7sf2	10116.ENSRNOP00000028485	1
Tmcc2	10116.ENSRNOP00000000036	0
Tmem144	10116.ENSRNOP00000013499	0
Tmem176a	10116.ENSRNOP00000048649	0
Tmem229a	10116.ENSRNOP00000057220	0
Tmem255b	10116.ENSRNOP00000068423	0
Tmem258b	10116.ENSRNOP00000051028	0
Tmem30a	10116.ENSRNOP00000070259	0
Tnfaip6	10116.ENSRNOP00000064253	0
Tnfaip8l3	10116.ENSRNOP00000034357	0
Tnfrsf11b	10116.ENSRNOP00000011344	0
Tnk2	10116.ENSRNOP00000070836	0
Tns3	10116.ENSRNOP00000012661	1
Tomm70	10116.ENSRNOP00000002238	0
Tpcn2	10116.ENSRNOP00000051739	0
Trappc11	10116.ENSRNOP00000071879	1
Trem2	10116.ENSRNOP00000018351	1
Trub1	10116.ENSRNOP00000023309	4
Tsc22d3	10116.ENSRNOP00000072713	0
Tspan2	10116.ENSRNOP00000033076	0
Tspyl4	10116.ENSRNOP00000000658	0
Ttyh1	10116.ENSRNOP00000062088	0
Ttyh2	10116.ENSRNOP00000004081	0
Tubb3	10116.ENSRNOP00000023452	6
Txndc16	10116.ENSRNOP00000008372	0
Txnrd1	10116.ENSRNOP00000013612	0
Ube4b	10116.ENSRNOP00000052435	2
Ubn2	10116.ENSRNOP00000061860	0
Ubxn2b	10116.ENSRNOP00000012551	2
Usp14	10116.ENSRNOP00000020537	5
Usp15	10116.ENSRNOP00000034485	1
Usp36	10116.ENSRNOP00000060530	0
Usp53	10116.ENSRNOP00000063338	0
Vav2	10116.ENSRNOP00000009893	4
Vegfa	10116.ENSRNOP00000026637	7
Vgf	10116.ENSRNOP00000050024	2
Vldlr	10116.ENSRNOP00000036229	6
Vopp1	10116.ENSRNOP00000008885	0
Vsir	10116.ENSRNOP00000054563	0
Vstm2a	10116.ENSRNOP00000063877	0
Washc4	10116.ENSRNOP00000011326	0
Wdr17	10116.ENSRNOP00000065064	3
Wdr37	10116.ENSRNOP00000022688	0
Wee1	10116.ENSRNOP00000013362	1
Wipi1	10116.ENSRNOP00000005172	0
Wsb1	10116.ENSRNOP00000017949	1
Xkr8	10116.ENSRNOP00000017619	0
Zc3h7b	10116.ENSRNOP00000072066	0
Zcchc17	10116.ENSRNOP00000017156	1
Zcchc24	10116.ENSRNOP00000058600	0
Zcchc7	10116.ENSRNOP00000017707	0
Zdhhc14	10116.ENSRNOP00000051330	0
Zeb1	10116.ENSRNOP00000024336	0
Zer1	10116.ENSRNOP00000032154	1
Zfp365	10116.ENSRNOP00000054802	0
Zfp512b	10116.ENSRNOP00000020873	0
Zfp810	10116.ENSRNOP00000019204	0
Zfp821	10116.ENSRNOP00000000279	0
Znf454	10116.ENSRNOP00000031832	0
